# Supplementary material for: Grouping of UVCB Substances with New Approach Methodologies (NAMs) Data
Source: ALTEX. Author manuscript; Available in PMC 2021 Feb 23. (PMC7900923; doi:10.14573/altex.2006262)
Supplement: Supplemental Table 1 [file NIHMS1670764-supplement-Supplemental_Table_1.xlsx]

## Sheet: Supplemental Table 1
Sample.ID	Sample code	Category	CAS Number	EC Number	Substance Name	Group	Class (16)	collapse_label
80	193_OXASPH	OXIDISED ASPHALT	64742-93-4	265-196-4	Asphalt, oxidized	OXASPH	BIT	OX ASPH
100	189_BITUMEN	BITUMEN	8052-42-4	232-490-9	Asphalt	Bitumen	BIT
56	190_BITUMENS	BITUMEN	64741-56-6	265-057-8	Residues (petroleum), vacuum	Bitumen	BIT
20	191_BITUMEN	BITUMEN	64742-85-4	265-188-0	Residues (petroleum), hydrodesulfurized vacuum	Bitumen	BIT
104	192_BITUMENS	BITUMEN	92062-05-0	295-518-9	Residues (petroleum), thermal cracked vacuum	Bitumen	BIT
64	145_HRBO	HIGHLY REFINED BASE OILS	8042-47-5	232-455-8	White mineral oil (petroleum)	HRBO	BO	HRBO
68	036_OLBO	OTHER LUBRICANT BASE OILS	93572-43-1	297-474-6	Lubricating oils (petroleum), base oils, paraffinic	OLBO	BO
26	060_OLBO	OTHER LUBRICANT BASE OILS	94733-08-1	305-588-5	Distillates (petroleum), solvent-refined hydrotreated heavy, hydrogenated	OLBO	BO
114	066_OLBO	OTHER LUBRICANT BASE OILS	64742-56-9	265-159-2	Distillates (petroleum), solvent-dewaxed light paraffinic	OLBO	BO
126	072_OLBO	OTHER LUBRICANT BASE OILS	64741-96-4	265-097-6	Distillates (petroleum), solvent-refined heavy naphthenic	OLBO	BO
128	073_OLBO	OTHER LUBRICANT BASE OILS	64741-97-5	265-098-1	Distillates (petroleum), solvent-refined light naphthenic	OLBO	BO
49	074_OLBO	OTHER LUBRICANT BASE OILS	64742-53-6	265-156-6	Distillates (petroleum), hydrotreated light naphthenic	OLBO	BO
81	075_OLBO	OTHER LUBRICANT BASE OILS	64742-52-5	265-155-0	Distillates (petroleum), hydrotreated heavy naphthenic	OLBO	BO
41	081_OLBO	OTHER LUBRICANT BASE OILS	74869-22-0	278-012-2	Lubricating oils	OLBO	BO
75	092_OLBO	OTHER LUBRICANT BASE OILS	101316-72-7	309-877-7	Lubricating oils (petroleum), C24-50, solvent-extd., dewaxed, hydrogenated	OLBO	BO
14	108_OLBO	OTHER LUBRICANT BASE OILS	91995-40-3	295-301-9	Distillates (petroleum), dewaxed light paraffinic, hydrotreated	OLBO	BO
90	112_OLBO	OTHER LUBRICANT BASE OILS	94733-15-0	305-594-8	Lubricating oils (petroleum), C18-40, solvent-dewaxed hydrocracked distillate-based	OLBO	BO
106	113_OLBO	OTHER LUBRICANT BASE OILS	101316-69-2	309-874-0	Lubricating oils (petroleum), C>25, solvent-extd., deasphalted, dewaxed, hydrogenated	OLBO	BO
91	114_OLBO	OTHER LUBRICANT BASE OILS	64742-44-5	265-146-1	Distillates (petroleum), clay-treated heavy naphthenic	OLBO	BO
60	115_OLBO	OTHER LUBRICANT BASE OILS	72623-85-9	276-736-3	Lubricating oils (petroleum), C20-50, hydrotreated neutral oil-based, high-viscosity	OLBO	BO
147	117_OLBO	OTHER LUBRICANT BASE OILS	64741-76-0	265-077-7	Distillates (petroleum), heavy hydrocracked	OLBO	BO
2	118_OLBO	OTHER LUBRICANT BASE OILS	72623-86-0	276-737-9	Lubricating oils (petroleum), C15-30, hydrotreated neutral oil-based	OLBO	BO
24	119_OLBO	OTHER LUBRICANT BASE OILS	72623-87-1	276-738-4	Lubricating oils (petroleum), C20-50, hydrotreated neutral oil-based	OLBO	BO
88	137_OLBO	OTHER LUBRICANT BASE OILS	90669-74-2	292-656-1	Residual oils (petroleum), hydrotreated solvent dewaxed	OLBO	BO
129	138_OLBO	OTHER LUBRICANT BASE OILS	64741-95-3	265-096-0	Residual oils (petroleum), solvent deasphalted	OLBO	BO
138	139_OLBO	OTHER LUBRICANT BASE OILS	64742-57-0	265-160-8	Residual oils (petroleum), hydrotreated	OLBO	BO
70	140_OLBO	OTHER LUBRICANT BASE OILS	64742-62-7	265-166-0	Residual oils (petroleum), solvent-dewaxed	OLBO	BO
145	147_OLBO	OTHER LUBRICANT BASE OILS	64741-88-4	265-090-8	Distillates (petroleum), solvent-refined heavy paraffinic	OLBO	BO
93	148_OLBO	OTHER LUBRICANT BASE OILS	64741-89-5	265-091-3	Distillates (petroleum), solvent-refined light paraffinic	OLBO	BO
148	149_OLBO	OTHER LUBRICANT BASE OILS	64742-01-4	265-101-6	Residual oils (petroleum), solvent-refined	OLBO	BO
72	150_OLBO	OTHER LUBRICANT BASE OILS	64742-54-7	265-157-1	Distillates (petroleum), hydrotreated heavy paraffinic	OLBO	BO
9	151_OLBO	OTHER LUBRICANT BASE OILS	64742-55-8	265-158-7	Distillates (petroleum), hydrotreated light paraffinic	OLBO	BO
105	153_OLBO	OTHER LUBRICANT BASE OILS	64742-70-7	265-174-4	Paraffin oils (petroleum), catalytic dewaxed heavy	OLBO	BO
42	154_OLBO	OTHER LUBRICANT BASE OILS	64742-71-8	265-176-5	Paraffin oils (petroleum), catalytic dewaxed light	OLBO	BO
77	085A_OLBO	OTHER LUBRICANT BASE OILS	64742-65-0	265-169-7	Distillates (petroleum), solvent-dewaxed heavy paraffinic	OLBO	BO
58	085B_OLBO	OTHER LUBRICANT BASE OILS	64742-65-0	265-169-7	Distillates (petroleum), solvent-dewaxed heavy paraffinic	OLBO	BO
150	085C_OLBO	OTHER LUBRICANT BASE OILS	64742-65-0	265-169-7	Distillates (petroleum), solvent-dewaxed heavy paraffinic	OLBO	BO
137	085D_OLBO	OTHER LUBRICANT BASE OILS	64742-65-0	265-169-7	Distillates (petroleum), solvent-dewaxed heavy paraffinic	OLBO	BO
82	003_CGO	CRACKED GAS OILS	92045-29-9	295-411-7	Gas oils (petroleum), thermal-cracked, hydrodesulfurized	CGO	CGO
116	012_CGO	CRACKED GAS OILS	101316-59-0	309-865-1	Distillates (petroleum), hydrodesulfurized middle coker	CGO	CGO
21	041_CGO	CRACKED GAS OILS	68921-07-3	272-930-7	Distillates (petroleum), hydrotreated light catalytic cracked	CGO	CGO
97	070_CGO	CRACKED GAS OILS	64741-82-8	265-084-5	Distillates (petroleum), light thermal cracked	CGO	CGO
113	102_CGO	CRACKED GAS OILS	85116-53-6	285-505-6	Distillates (petroleum), hydrodesulfurized thermal cracked middle	CGO	CGO
107	106_CGO	CRACKED GAS OILS	64741-60-2	265-062-5	Distillates (petroleum), intermediate catalytic cracked	CGO	CGO
101	121_CGO	CRACKED GAS OILS	68333-25-5	269-781-5	Distillates (petroleum), hydrodesulfurized light catalytic cracked	CGO	CGO
74	130_CGO	CRACKED GAS OILS	64741-59-9	265-060-4	Distillates (petroleum), light catalytic cracked	CGO	CGO
40	090_FO	FOOTS OILS	64742-67-2	265-171-8	Foots oil (petroleum)	FO	FO
122	109_FO	FOOTS OILS	92045-12-0	295-394-6	Foots oil (petroleum), hydrotreated	FO	FO
123	160_FO	FOOTS OILS	93924-32-4	300-226-2	Foots oil (petroleum), clay-treated	FO	FO
13	006_HFO	HEAVY FUEL OIL COMPONENTS	64741-45-3	265-045-2	Residues (petroleum), atm. tower	HFO	HFO
112	007_HFO	HEAVY FUEL OIL COMPONENTS	90669-76-4	292-658-2	Residues (petroleum), vacuum, light	HFO	HFO
51	008_HFO	HEAVY FUEL OIL COMPONENTS	92061-97-7	295-511-0	Residues (petroleum), catalytic cracking	HFO	HFO
6	017_HFO	HEAVY FUEL OIL COMPONENTS	64742-78-5	265-181-2	Residues (petroleum), hydrodesulfurized atmospheric tower	HFO	HFO
131	018_HFO	HEAVY FUEL OIL COMPONENTS	64741-57-7	265-058-3	Gas oils (petroleum), heavy vacuum	HFO	HFO
84	020_HFO	HEAVY FUEL OIL COMPONENTS	64741-80-6	265-081-9	Residues (petroleum), thermal cracked	HFO	HFO
32	021_HFO	HEAVY FUEL OIL COMPONENTS	64741-81-7	265-082-4	Distillates (petroleum), heavy thermal cracked	HFO	HFO
92	024_HFO	HEAVY FUEL OIL COMPONENTS	64742-86-5	265-189-6	Gas oils (petroleum), hydrodesulfurized heavy vacuum	HFO	HFO
133	025_HFO	HEAVY FUEL OIL COMPONENTS	68333-22-2	269-777-3	Residues (petroleum), atmospheric	HFO	HFO
139	028_HFO	HEAVY FUEL OIL COMPONENTS	68783-08-4	272-184-2	Gas oils (petroleum), heavy atmospheric	HFO	HFO
98	031_HFO	HEAVY FUEL OIL COMPONENTS	70592-78-8	274-685-1	Distillates (petroleum), vacuum	HFO	HFO
161	034_HFO	HEAVY FUEL OIL COMPONENTS	64741-62-4	265-064-6	Clarified oils (petroleum), catalytic cracked	HFO	HFO
59	050_HFO	HEAVY FUEL OIL COMPONENTS	70592-76-6	274-683-0	Distillates (petroleum), intermediate vacuum	HFO	HFO
119	058_HFO	HEAVY FUEL OIL COMPONENTS	70592-77-7	274-684-6	Distillates (petroleum), light vacuum	HFO	HFO
54	071_HFO	HEAVY FUEL OIL COMPONENTS	68512-62-9	270-984-6	Residues (petroleum), light vacuum	HFO	HFO
140	078_HFO	HEAVY FUEL OIL COMPONENTS	68476-33-5	270-675-6	Fuel oil, residual	HFO	HFO
36	079_HFO	HEAVY FUEL OIL COMPONENTS	68607-30-7	271-763-7	Residues (petroleum), topping plant, low-sulfur	HFO	HFO
33	080_HFO	HEAVY FUEL OIL COMPONENTS	92045-14-2	295-396-7	Fuel oil, heavy, high-sulfur	HFO	HFO
50	091_HFO	HEAVY FUEL OIL COMPONENTS	68553-00-4	271-384-7	Fuel oil, no. 6	HFO	HFO
108	097_HFO	HEAVY FUEL OIL COMPONENTS	68478-17-1	270-796-4	Residues (petroleum), heavy coker gas oil and vacuum gas oil	HFO	HFO
31	129_HFO	HEAVY FUEL OIL COMPONENTS	93821-66-0	298-754-0	Residual oils (petroleum)	HFO	HFO
120	131_HFO	HEAVY FUEL OIL COMPONENTS	68955-27-1	273-263-4	Distillates (petroleum), petroleum residues vacuum	HFO	HFO
134	134_HFO	HEAVY FUEL OIL COMPONENTS	64741-61-3	265-063-0	Distillates (petroleum), heavy catalytic cracked	HFO	HFO
27	155_HFO	HEAVY FUEL OIL COMPONENTS	64741-67-9	265-069-3	Residues (petroleum), catalytic reformer fractionator	HFO	HFO
18	164_HFO	HEAVY FUEL OIL COMPONENTS	68476-32-4	270-674-0	Fuel oil, residues-straight-run gas oils, high-sulfur	HFO	HFO
52	166_HFO	HEAVY FUEL OIL COMPONENTS	64741-75-9	265-076-1	Residues (petroleum), hydrocracked	HFO	HFO
87	197_HFO	HEAVY FUEL OIL COMPONENTS	64742-59-2	265-162-9	Gas oils (petroleum), hydrotreated vacuum	HFO	HFO
29	059_dieselfuel	MK1 Diesel Fuel	64742-47-8	931-250-7	MK1 diesel fuel	dieselfuel	KER	MK1
143	011_kerosine	KEROSINES	93763-35-0	297-854-1	Hydrocarbons, C9-16, hydrotreated, dearomatized	kerosine	KER
1	016_kerosine	KEROSINES	101316-80-7	309-881-9	Solvent naphtha (petroleum), hydrocracked heavy arom.	kerosine	KER
5	043_kerosine	KEROSINES	8008-20-6	232-366-4	Kerosine (petroleum)	kerosine	KER
142	049_kerosine	KEROSINES	64742-47-8	265-149-8	Distillates (petroleum), hydrotreated light	kerosine	KER
127	086_kerosine	KEROSINES	64742-81-0	265-184-9	Kerosine (petroleum), hydrodesulfurized	kerosine	KER
71	087_kerosine	KEROSINES	64742-31-0	265-132-5	Distillates (petroleum), chemically neutralized light	kerosine	KER
16	104_kerosine	KEROSINES	64742-94-5	265-198-5	Solvent naphtha (petroleum), heavy arom.	kerosine	KER
117	123_kerosine	KEROSINES	64742-96-7	265-200-4	Solvent naphtha (petroleum), heavy aliph.	kerosine	KER
28	128_kerosine	KEROSINES	91770-15-9	294-799-5	Kerosine (petroleum), sweetened	kerosine	KER
23	009_gasoline	LOW BOILING POINT NAPHTHAS (GASOLINES)	93572-35-1	297-465-7	Hydrocarbons, C7-12, C>9-arom.-rich, reforming heavy fraction	gasoline	NAPHTHA
121	046_gasoline	LOW BOILING POINT NAPHTHAS (GASOLINES)	64741-78-2	265-079-8	Naphtha (petroleum), heavy hydrocracked	gasoline	NAPHTHA
136	056_gasoline	LOW BOILING POINT NAPHTHAS (GASOLINES)	68603-08-7	271-635-0	Naphtha (petroleum), arom	gasoline	NAPHTHA
65	076_gasoline	LOW BOILING POINT NAPHTHAS (GASOLINES)	68513-02-0	270-991-4	Naphtha (petroleum), full-range coker	gasoline	NAPHTHA
53	103_gasoline	LOW BOILING POINT NAPHTHAS (GASOLINES)	93571-75-6	297-401-8	Aromatic hydrocarbons, C7-12, C8-rich	gasoline	NAPHTHA
76	120_gasoline	LOW BOILING POINT NAPHTHAS (GASOLINES)	64741-68-0	265-070-9	Naphtha (petroleum), heavy catalytic reformed	gasoline	NAPHTHA
79	124_gasoline	LOW BOILING POINT NAPHTHAS (GASOLINES)	68514-79-4	271-058-4	Petroleum products, hydrofiner-powerformer reformates	gasoline	NAPHTHA
83	132_gasoline	LOW BOILING POINT NAPHTHAS (GASOLINES)	68476-46-0	270-686-6	Hydrocarbons, C3-11, catalytic cracker distillates	gasoline	NAPHTHA
67	141_gasoline	LOW BOILING POINT NAPHTHAS (GASOLINES)	64741-83-9	265-085-0	Naphtha (petroleum), heavy thermal cracked	gasoline	NAPHTHA
153	146_gasoline	LOW BOILING POINT NAPHTHAS (GASOLINES)	64741-54-4	265-055-7	Naphtha (petroleum), heavy catalytic cracked	gasoline	NAPHTHA
110	173_OGO	OTHER GAS OILS	64742-46-7	265-148-2	Distillates (petroleum), hydrotreated middle	OGO	OGO
86	174_OGO	OTHER GAS OILS	64742-80-9	265-183-3	Distillates (petroleum), hydrodesulfurized middle	OGO	OGO
35	187_1__OGO	OTHER GAS OILS	64742-79-6	265-182-8	Gas oils (petroleum), hydrodesulfurized	OGO	OGO
4	187_2__OGO	OTHER GAS OILS	64742-79-6	265-182-8	Gas oils (petroleum), hydrodesulfurized	OGO	OGO
55	093_petrolatum	PETROLATUMS	8009-03-8	232-373-2	Petrolatum	petrolatum	P.LAT
102	111_petrolatum	PETROLATUMS	92045-77-7	295-459-9	Petrolatum (petroleum), hydrotreated	petrolatum	P.LAT
89	196_petrolatum	PETROLATUMS	100684-33-1	309-706-6	Petrolatum (petroleum), clay-treated	petrolatum	P.LAT
160	185_RAE	RESIDUAL AROMATIC EXTRACTS	64742-10-5	265-110-5	Extracts (petroleum), residual oil solvent	RAE	RAE
159	186_RAE	RESIDUAL AROMATIC EXTRACTS	91995-70-9	295-332-8	Extracts (petroleum), deasphalted vacuum residue solvent	RAE	RAE
151	168_SRGO	STRAIGHT-RUN GAS OILS	64741-43-1	265-043-1	Gas oils (petroleum), straight-run	SRGO	SRGO
61	169_SRGO	STRAIGHT-RUN GAS OILS	68814-87-9	272-341-5	Distillates (petroleum), full-range straight-run middle	SRGO	SRGO
115	170_SRGO	STRAIGHT-RUN GAS OILS	68814-87-9	272-341-5	Distillates (petroleum), full-range straight-run middle	SRGO	SRGO
157	171_SRGO	STRAIGHT-RUN GAS OILS	68915-96-8	272-817-2	Distillates (petroleum), heavy straight-run	SRGO	SRGO
158	172_SRGO	STRAIGHT-RUN GAS OILS	64741-43-1	265-043-1	Gas oils (petroleum), straight-run	SRGO	SRGO
46	188_SRGO	STRAIGHT-RUN GAS OILS	64741-44-2	265-044-7	Distillates (petroleum), straight-run middle	SRGO	SRGO
144	069_TDAE	TREATED DISTILLATE AROMATIC EXTRACTS	68783-04-0	272-180-0	Extracts (petroleum), solvent-refined heavy paraffinic distillate solvent	TDAE	TDAE
10	135_TDAE	TREATED DISTILLATE AROMATIC EXTRACTS	68814-89-1	272-342-0	Extracts (petroleum), heavy paraffinic distillates, solvent-deasphalted	TDAE	TDAE
124	064_UATO	UNREFINED / ACID TREATED OILS	64741-51-1	265-052-0	Distillates (petroleum), heavy paraffinic	UATO	UATO
15	082_UATO	UNREFINED / ACID TREATED OILS	64741-50-0	265-051-5	Distillates (petroleum), light paraffinic	UATO	UATO
37	083_UATO	UNREFINED / ACID TREATED OILS	64741-52-2	265-053-6	Distillates (petroleum), light naphthenic	UATO	UATO
154	084_UATO	UNREFINED / ACID TREATED OILS	64741-53-3	265-054-1	Distillates (petroleum), heavy naphthenic	UATO	UATO
57	089_UDAE	UNTREATED DISTILLATE AROMATIC EXTRACTS	64742-05-8	265-104-2	Extracts (petroleum), light paraffinic distillate solvent	UDAE	UDAE
22	195_UDAE	UNTREATED DISTILLATE AROMATIC EXTRACTS	64742-11-6	265-111-0	Extracts (petroleum), heavy naphthenic distillate solvent	UDAE	UDAE
30	096A_UDAE	UNTREATED DISTILLATE AROMATIC EXTRACTS	64742-04-7	265-103-7	Extracts (petroleum), heavy paraffinic distillate solvent	UDAE	UDAE
95	096B_UDAE	UNTREATED DISTILLATE AROMATIC EXTRACTS	64742-04-7	265-103-7	Extracts (petroleum), heavy paraffinic distillate solvent	UDAE	UDAE
156	175_VHGO	VACUUM GAS OILS, HYDROCRACKED GAS OILS & DISTILLATE FUELS	64741-49-7	265-049-4	Condensates (petroleum), vacuum tower	VHGO	VHGO
96	176_VHGO	VACUUM GAS OILS, HYDROCRACKED GAS OILS & DISTILLATE FUELS	64741-58-8	265-059-9	Gas oils (petroleum), light vacuum	VHGO	VHGO
118	177_VHGO	VACUUM GAS OILS, HYDROCRACKED GAS OILS & DISTILLATE FUELS	64741-77-1	265-078-2	Distillates (petroleum), light hydrocracked	VHGO	VHGO
85	178_VHGO	VACUUM GAS OILS, HYDROCRACKED GAS OILS & DISTILLATE FUELS	64742-87-6	265-190-1	Gas oils (petroleum), hydrodesulfurized light vacuum	VHGO	VHGO
62	179_VHGO	VACUUM GAS OILS, HYDROCRACKED GAS OILS & DISTILLATE FUELS	68334-30-5	269-822-7	Fuels, diesel	VHGO	VHGO
17	180_VHGO	VACUUM GAS OILS, HYDROCRACKED GAS OILS & DISTILLATE FUELS	68334-30-5	269-822-7	Fuels, diesel	VHGO	VHGO
8	181_VHGO	VACUUM GAS OILS, HYDROCRACKED GAS OILS & DISTILLATE FUELS	68476-30-2	270-671-4	Fuel oil, no. 2	VHGO	VHGO
78	182_VHGO	VACUUM GAS OILS, HYDROCRACKED GAS OILS & DISTILLATE FUELS	68476-31-3	270-673-5	Fuel oil, no. 4	VHGO	VHGO
130	183_VHGOa	VACUUM GAS OILS, HYDROCRACKED GAS OILS & DISTILLATE FUELS	68476-34-6	270-676-1	Fuels, diesel, no. 2	VHGO	VHGO
25	184_VHGO	VACUUM GAS OILS, HYDROCRACKED GAS OILS & DISTILLATE FUELS	92045-24-4	295-407-5	Gas oils (petroleum), hydrotreated light vacuum	VHGO	VHGO
149	061_P_Hwax	PARAFFIN AND HYDROCARBON WAXES	64742-43-4	265-145-6	Paraffin waxes (petroleum), clay-treated	P&Hwax	WAX
125	062_P_Hwax	PARAFFIN AND HYDROCARBON WAXES	8002-74-2	232-315-6	Paraffin waxes and Hydrocarbon waxes	P&Hwax	WAX
39	063_P_Hwax	PARAFFIN AND HYDROCARBON WAXES	63231-60-7	264-038-1	Paraffin waxes and Hydrocarbon waxes, microcryst.	P&Hwax	WAX
69	065_P_Hwax	PARAFFIN AND HYDROCARBON WAXES	64742-51-4	265-154-5	Paraffin waxes (petroleum), hydrotreated	P&Hwax	WAX
38	067_P_Hwax	PARAFFIN AND HYDROCARBON WAXES	64742-60-5	265-163-4	Hydrocarbon waxes (petroleum), hydrotreated microcryst.	P&Hwax	WAX
73	107_P_Hwax	PARAFFIN AND HYDROCARBON WAXES	64742-42-3	265-144-0	Hydrocarbon waxes (petroleum), clay-treated microcryst.	P&Hwax	WAX
43	127_slackwax	SLACK WAXES	90669-78-6	292-660-3	Slack wax (petroleum), clay-treated	slackwax	WAX
12	136_slackwax	SLACK WAXES	92062-09-4	295-523-6	Slack wax (petroleum), hydrotreated	slackwax	WAX
141	152_slackwax	SLACK WAXES	64742-61-6	265-165-5	Slack wax (petroleum)	slackwax	WAX
103	202_Paraffinwax	PARAFFIN AND HYDROCARBON WAXES	92045-76-6	295-458-3	Paraffin waxes and Hydrocarbon waxes, microcryst., hydrotreated	paraffinwax	WAX
