# Supplementary material for: Grouping of UVCB Substances with New Approach Methodologies (NAMs) Data
Source: ALTEX. Author manuscript; Available in PMC 2021 Feb 23. (PMC7900923; doi:10.14573/altex.2006262)
Supplement: Supplemental Table 2 [file NIHMS1670764-supplement-Supplemental_Table_2.xlsx]

## Sheet: Sheet1
Chemical Name	Plate Code	CAS#	Molecular weight	Chemical category
1,2,4-Trimethylbenzene	R1	95-63-6	120.19	n-paraffins
Pentadecane	R2	629-62-9	212.41	monoaromatics
Benz(a)anthracene	R3	56-55-3	228.29	triaromatics
Dibenzothiophene	R4	132-65-0	184.26	triaromatics
1,2,4,5-Tetramethylbenzene	R5	95-93-2	134.22	monoaromatics
Phenanthrene	R6	85-01-08	178.23	monoaromatics
1-Methylnaphthalene	R7	90-12-0	142.2	Heteroatoms
Pyrene	R8	129-00-0	202.25	diaromatics
Fluoranthene	R9	206-44-0	202.25	diaromatics
Naphthalene	R10	91-20-3	128.17	n-paraffins
Propylbenzene	R11	103-65-1	120.19	n-paraffins
Undecane	R12	1120-21-4	156.31	monoaromatics
Anthracene	R13	120-12-7	178.23	monoaromatics
Hexadecane	R14	544-76-3	226.44	n-paraffins
Biphenyl	R15	92-52-4	154.21	diaromatics
1,3,5-Trimethylbenzene	R16	108-67-8	120.19	4-ring aromatics
p-Cymene	R17	99-87-6	134.22	diaromatics
Decane	R18	124-18-5	142.28	4-ring aromatics
Fluorene	R19	86-73-7	166.22	monoaromatics
Indene	R20	95-13-6	116.16	triaromatics
