# Supplementary material for: Grouping of UVCB Substances with New Approach Methodologies (NAMs) Data
Source: ALTEX. Author manuscript; Available in PMC 2021 Feb 23. (PMC7900923; doi:10.14573/altex.2006262)
Supplement: Supplemental Table 3 [file NIHMS1670764-supplement-Supplemental_Table_3.xlsx]

## Sheet: Table2withQC metrics
Cell_Type	Endpoint	Assay	Timepoint	Endpoint	Experiment	Phenotype	chem20_flag_criteria	sdcutoff	iqr_flag1	variance_flag1	final_flag1	chem20_Intra_Flags	Chem5_Inter_Flags	Sum_Flags	Included
A375	apopt	caspglolumin	24hr	A375.Toxicity	Caspases	gt75%	Vehicle_IQR	1.75	0	0	0	0	0	0	Yes
A375	mitoch	almrbfluor	24hr	A375.Toxicity	AlamarBlue	gt75%	Vehicle_IQR	1.75	0	0	0	0	0	0	Yes
A375	ros	glolumin	24hr	A375.Toxicity	ROS	gt75%	Vehicle_IQR	1.75	0	0	0	1	1	2	No
A549	apopt	caspglolumin	24hr	A549.Toxicity	Caspases	gt75%	Vehicle_IQR	1.75	0	2	1	0	0	1	No
A549	mitoch	almrbfluor	24hr	A549.Toxicity	AlamarBlue	gt75%	Vehicle_IQR	1.75	0	0	0	1	0	1	No
A549	ros	glolumin	24hr	A549.Toxicity	ROS	gt75%	Vehicle_IQR	1.75	0	2	1	0	0	1	No
HEPARG	apopt	caspglolumin	24hr	HepaRG.Toxicity	Caspases	gt75%	Vehicle_IQR	1.75	0	0	0	0	1	1	No
HEPARG	mitoch	almrbfluor	24hr	HepaRG.Toxicity	AlamarBlue	gt75%	Vehicle_IQR	1.75	0	0	0	0	0	0	Yes
HEPARG	ros	glolumin	24hr	HepaRG.Toxicity	ROS	gt75%	Vehicle_IQR	1.75	1	0	1	1	0	2	No
HEPG2	apopt	caspglolumin	24hr	HepG2.Toxicity	Caspases	gt75%	Vehicle_IQR	1.75	0	0	0	0	0	0	Yes
HEPG2	mitoch	almrbfluor	24hr	HepG2.Toxicity	AlamarBlue	gt75%	Vehicle_IQR	1.75	0	0	0	0	0	0	Yes
HEPG2	ros	glolumin	24hr	HepG2.Toxicity	ROS	gt75%	Vehicle_IQR	1.75	0	0	0	1	0	1	No
HLMVEC	apopt	caspglolumin	24hr	HLMVEC.Toxicity	Caspases	gt75%	Vehicle_IQR	1.75	0	0	0	0	0	0	Yes
HLMVEC	atp	lumin	24hr	HLMVEC.Toxicity	ATP	gt75%	Vehicle_IQR	1.75	1	1	1	0	0	1	No
HLMVEC	mitoch	almrbfluor	24hr	HLMVEC.Toxicity	AlamarBlue	gt75%	Vehicle_IQR	1.75	0	0	0	0	0	0	Yes
HLMVEC	ros	glolumin	24hr	HLMVEC.Toxicity	ROS	gt75%	Vehicle_IQR	1.75	0	0	0	1	1	2	No
HT29	apopt	caspglolumin	24hr	H29.Toxicity	Caspases	gt75%	Vehicle_IQR	1.75	0	0	0	0	1	1	No
HT29	atp	lumin	24hr	H29.Toxicity	ATP	gt75%	Vehicle_IQR	1.75	2	4	1	0	1	2	No
HT29	mitoch	almrbfluor	24hr	H29.Toxicity	AlamarBlue	gt75%	Vehicle_IQR	1.75	NA	NA	NA	0	0	1	No
HT29	ros	glolumin	24hr	H29.Toxicity	ROS	gt75%	Vehicle_IQR	1.75	0	0	0	1	0	1	No
LN229	apopt	caspglolumin	24hr	LN229.Toxicity	Caspases	gt75%	Vehicle_IQR	1.75	0	0	0	0	0	0	Yes
LN229	atp	lumin	24hr	LN229.Toxicity	ATP	gt75%	Vehicle_IQR	1.75	1	4	1	1	0	2	No
LN229	mitoch	almrbfluor	24hr	LN229.Toxicity	AlamarBlue	gt75%	Vehicle_IQR	1.75	0	0	0	0	0	0	Yes
LN229	ros	glolumin	24hr	LN229.Toxicity	ROS	gt75%	Vehicle_IQR	1.75	0	0	0	1	0	1	No
MCF7	apopt	caspglolumin	24hr	MCF7.Toxicity	Caspases	gt75%	Vehicle_IQR	1.75	0	0	0	0	1	1	No
MCF7	mitoch	almrbfluor	24hr	MCF7.Toxicity	AlamarBlue	gt75%	Vehicle_IQR	1.75	0	0	0	0	0	0	Yes
MCF7	ros	glolumin	24hr	MCF7.Toxicity	ROS	gt75%	Vehicle_IQR	1.75	0	0	0	0	0	0	Yes
SH-SY5Y	apopt	caspglolumin	24hr	SH-SY5Y.Toxicity	Caspases	gt75%	Vehicle_IQR	1.75	0	0	0	1	0	1	No
SH-SY5Y	atp	lumin	24hr	SH-SY5Y.Toxicity	ATP	gt75%	Vehicle_IQR	1.75	0	4	1	0	1	2	No
SH-SY5Y	mitoch	almrbfluor	24hr	SH-SY5Y.Toxicity	AlamarBlue	gt75%	Vehicle_IQR	1.75	0	0	0	0	0	0	Yes
SH-SY5Y	ros	glolumin	24hr	SH-SY5Y.Toxicity	ROS	gt75%	Vehicle_IQR	1.75	0	0	0	0	0	0	Yes
CM	ca2	amp.avg	24hr	Cardio.Physiology	amp.avg_24hrs	gt75%	Vehicle_IQR	1.75	0	0	0	0	0	0	Yes
CM	ca2	amp.avg	90min	Cardio.Physiology	amp.avg_90min	gt75%	Vehicle_IQR	1.75	0	0	0	0	0	0	Yes
CM	ca2	amplitude.cv	24hr	Cardio.Physiology	amp.cv_24hrs	gt75%	Vehicle_IQR	1.75	0	0	0	0	0	0	Yes
CM	ca2	amplitude.cv	90min	Cardio.Physiology	amp.cv_90min	gt75%	Vehicle_IQR	1.75	0	0	0	0	0	0	Yes
CM	ca2	bpm	24hr	Cardio.Physiology	BPM_24hrs	gt75%	Vehicle_IQR	1.75	0	0	0	1	0	1	No
CM	ca2	bpm	90min	Cardio.Physiology	BPM_90min	gt75%	Vehicle_IQR	1.75	1	0	1	1	1	3	No
CM	ca2	decay.rise	24hr	Cardio.Physiology	decay.rise_24hrs	gt75%	Vehicle_IQR	1.75	0	0	0	0	0	0	Yes
CM	ca2	decay.rise	90min	Cardio.Physiology	decay.rise_90min	gt75%	Vehicle_IQR	1.75	0	0	0	0	0	0	Yes
CM	ca2	spacing.cv	24hr	Cardio.Physiology	spacing.cv_24hrs	gt75%	Vehicle_IQR	1.75	0	0	0	0	0	0	Yes
CM	ca2	spacing.cv	90min	Cardio.Physiology	spacing.cv_90mins	gt75%	Vehicle_IQR	1.75	0	0	0	0	0	0	Yes
CM	hoechst	tc	24hr	Cardio.Toxicity	TC_24hrs	gt75%	Vehicle_IQR	1.75	0	0	0	0	0	0	Yes
CM	hoechst	tc	90min	Cardio.Toxicity	TC_90min	gt75%	Vehicle_IQR	1.75	0	0	0	0	0	0	Yes
CM	mitotracker	nma	24hr	Cardio.Toxicity	Mito_24hrs	gt75%	Vehicle_IQR	1.75	0	0	0	0	0	0	Yes
CM	mitotracker	nma	90min	Cardio.Toxicity	Mito_90min	gt75%	Vehicle_IQR	1.75	0	0	0	0	0	0	Yes
ENDO	calcien	cam	24hr	iPSC-Endo.Toxicity	CAM_Pos_24hr	gt75%	Vehicle_IQR	1.75	0	0	0	0	1	1	No
ENDO	ctg	ctg	24hr	iPSC-Endo.Toxicity	CTG_24hr	gt75%	Vehicle_IQR	1.75	1	0	1	0	0	1	No
ENDO	hoechst	ni	24hr	iPSC-Endo.Toxicity	NI_24hr	gt75%	Vehicle_IQR	1.75	0	0	0	0	0	0	Yes
ENDO	hoechst	tc	24hr	iPSC-Endo.Toxicity	TC_24hr	gt75%	Vehicle_IQR	1.75	0	0	0	0	1	1	No
ENDO	mitotracker	posmt	24hr	iPSC-Endo.Toxicity	posMT_24hr	gt75%	Vehicle_IQR	1.75	0	0	0	0	0	0	Yes
ENDO	tubform	brpo	18hr	iPSC-Endo.Physiology	BrPo_18hr	gt75%	Vehicle_IQR	1.75	0	0	0	0	0	0	Yes
ENDO	tubform	mtl	18hr	iPSC-Endo.Physiology	MTL_18hr	gt75%	Vehicle_IQR	1.75	0	0	0	0	0	0	Yes
ENDO	tubform	tta	18hr	iPSC-Endo.Physiology	TTA_18hr	gt75%	Vehicle_IQR	1.75	0	0	0	1	0	1	No
ENDO	tubform	ttl	18hr	iPSC-Endo.Physiology	TTL_18hr	gt75%	Vehicle_IQR	1.75	0	0	0	1	0	1	No
HEP	calcein	cam	48hr	iPSC-Hepato.Toxicity	CAM_48hrs	gt75%	Vehicle_IQR	1.75	0	0	0	0	0	0	Yes
HEP	hoechst	ni	48hr	iPSC-Hepato.Toxicity	NMI_48hrs	gt75%	Vehicle_IQR	1.75	0	0	0	1	0	1	No
HEP	hoechst	tc	48hr	iPSC-Hepato.Toxicity	TC_48hrs	gt75%	Vehicle_IQR	1.75	0	0	0	1	0	1	No
HEP	mito	cma	48hr	iPSC-Hepato.Toxicity	CMA_48hrs	gt75%	Vehicle_IQR	1.75	0	0	0	0	0	0	Yes
HEP	mito	mii	48hr	iPSC-Hepato.Toxicity	MII_48hrs	gt75%	Vehicle_IQR	1.75	0	0	0	0	0	0	Yes
HEP	mito	posmt	48hr	iPSC-Hepato.Toxicity	Mito_48hrs	gt75%	Vehicle_IQR	1.75	0	0	0	0	0	0	Yes
HUVEC	hoechst	ni	24hr	HUVEC-Endo.Toxicity	NI_24hrs	gt75%	Vehicle_IQR	1.75	0	0	0	0	0	0	Yes
HUVEC	hoechst	tc	24hr	HUVEC-Endo.Toxicity	TC_24hrs	gt75%	Vehicle_IQR	1.75	0	0	0	0	0	0	Yes
HUVEC	mitotracker	posmt	24hr	HUVEC-Endo.Toxicity	posMT_24hrs	gt75%	Vehicle_IQR	1.75	0	0	0	0	0	0	Yes
HUVEC	tubform	mtl	18hr	HUVEC-Endo.Physiology	MTL_18hrs	gt75%	Vehicle_IQR	1.75	0	0	0	0	0	0	Yes
HUVEC	tubform	ttl	18hr	HUVEC-Endo.Physiology	TTL_18hrs	gt75%	Vehicle_IQR	1.75	1	0	1	0	0	1	No
HUVEC	calcien	cam	24hr	HUVEC-Endo.Toxicity	CAM_Pos_24hrs	gt75%	Vehicle_IQR	1.75	0	0	0	0	0	0	Yes
MACRO	ctg	ctg	24hr	iPSC-Macroph.Toxicity	CTG_24hrs	gt75%	Vehicle_IQR	1.75	0	0	0	1	0	1	No
NEUR	neurout	csg	72hr	iPSC-Neuronal.Toxicity	CSG_72hrs	gt75%	Vehicle_IQR	1.75	0	0	0	0	0	0	Yes
NEUR	neurout	mcba	72hr	iPSC-Neuronal.Toxicity	MCBA_72hrs	gt75%	Vehicle_IQR	1.75	0	0	0	0	0	0	Yes
NEUR	neurout	tc	72hr	iPSC-Neuronal.Toxicity	TC_72hrs	gt75%	Vehicle_IQR	1.75	0	0	0	0	0	0	Yes
NEUR	neurout	totpr	72hr	iPSC-Neuronal.Toxicity	TotPro_72hrs	gt75%	Vehicle_IQR	1.75	0	0	0	0	0	0	Yes
