# Supplementary material for: Grouping of UVCB Substances with New Approach Methodologies (NAMs) Data
Source: ALTEX. Author manuscript; Available in PMC 2021 Feb 23. (PMC7900923; doi:10.14573/altex.2006262)
Supplement: Supplemental Table 4 [file NIHMS1670764-supplement-Supplemental_Table_4.xlsx]

## Sheet: Fred_Classification_ds
Substance	Class	Sample.ID	total.Wt.Percent	mg	Per1	Per2	Per3	Per4	Per5	Per6	Per7	P3_7_index	P4_7_index	P5_7_index	P1_2_index	P1_index	P2_index	P3_index	P4_index	P5_index	P6_index	P7_index	Primary_PAH
003_CGO	CGO	82	4.8	192	14	54	32	0	0	0	0	1.536	0	0	3.264	0.672	2.592	1.536	0	0	0	0	2
006_HFO	HFO	13	2.9	116	0	8	19	17	21	22	13	2.668	2.117	1.624	0.232	0	0.232	0.551	0.493	0.609	0.638	0.377	6
007_HFO	HFO	112	1.8	72	2	3	1	2	10	36	47	1.728	1.71	1.674	0.09	0.036	0.054	0.018	0.036	0.18	0.648	0.846	7
008_HFO	HFO	51	27	1080	0	7	44	22	14	10	2	24.84	12.96	7.02	1.89	0	1.89	11.88	5.94	3.78	2.7	0.54	3
009_gasoline	NAPTHA	23	25	1000	93	7	0	0	0	0	0	0	0	0	25	23.25	1.75	0	0	0	0	0	1
011_kerosine	KER	143	0.46	18.4	45	55	0	0	0	0	0	0	0	0	0.46	0.207	0.253	0	0	0	0	0	2
012_CGO	CGO	116	8	320	9	63	27	1	0	0	0	2.24	0.08	0	5.76	0.72	5.04	2.16	0.08	0	0	0	2
016_kerosine	KER	1	1.5	60	48	52	0	0	0	0	0	0	0	0	1.5	0.72	0.78	0	0	0	0	0	2
017_HFO	HFO	6	0.62	24.8	0	1	22	22	21	21	13	0.6138	0.4774	0.341	0.0062	0	0.0062	0.1364	0.1364	0.1302	0.1302	0.0806	4
018_HFO	HFO	131	3.5	140	0	2	19	26	23	20	10	3.43	2.765	1.855	0.07	0	0.07	0.665	0.91	0.805	0.7	0.35	4
020_HFO	HFO	84	4.4	176	3	29	14	7	15	22	10	2.992	2.376	2.068	1.408	0.132	1.276	0.616	0.308	0.66	0.968	0.44	2
021_HFO	HFO	32	13	520	0	3	46	30	14	6	2	12.74	6.76	2.86	0.39	0	0.39	5.98	3.9	1.82	0.78	0.26	3
024_HFO	HFO	92	3.6	144	1	17	36	23	14	9	1	2.988	1.692	0.864	0.648	0.036	0.612	1.296	0.828	0.504	0.324	0.036	3
025_HFO	HFO	133	2.9	116	1	12	28	22	18	13	5	2.494	1.682	1.044	0.377	0.029	0.348	0.812	0.638	0.522	0.377	0.145	3
028_HFO	HFO	139	4.8	192	0	3	36	33	18	8	2	4.656	2.928	1.344	0.144	0	0.144	1.728	1.584	0.864	0.384	0.096	3
031_HFO	HFO	98	5.2	208	0	2	13	27	28	22	9	5.148	4.472	3.068	0.104	0	0.104	0.676	1.404	1.456	1.144	0.468	5
034_HFO	HFO	161	48	1920	0	1	24	40	21	11	3	47.52	36	16.8	0.48	0	0.48	11.52	19.2	10.08	5.28	1.44	4
036_OLBO	BO	68	2.4	96	2	27	32	15	12	11	0	1.68	0.912	0.552	0.696	0.048	0.648	0.768	0.36	0.288	0.264	0	3
041_CGO	CGO	21	0.22	8.8	0	60	39	1	0	0	0	0.088	0.0022	0	0.132	0	0.132	0.0858	0.0022	0	0	0	2
043_kerosine	KER	5	2.6	104	62	38	0	0	0	0	0	0	0	0	2.6	1.612	0.988	0	0	0	0	0	1
046_gasoline	NAPTHA	121	0	0	0	0	0	0	0	0	0	0	0	0	0	0	0	0	0	0	0	0	1
049_kerosine	KER	142	2.8	112	52	48	0	0	0	0	0	0	0	0	2.8	1.456	1.344	0	0	0	0	0	1
050_HFO	HFO	59	5	200	0	0	20	44	27	8	1	5	4	1.8	0	0	0	1	2.2	1.35	0.4	0.05	4
056_gasoline	NAPTHA	136	0	0	0	0	0	0	0	0	0	0	0	0	0	0	0	0	0	0	0	0	4
058_HFO	HFO	119	9.1	364	1	30	30	15	14	9	0	6.188	3.458	2.093	2.821	0.091	2.73	2.73	1.365	1.274	0.819	0	3
059_dieselfuel	KER	29	0.24	9.6	17	82	2	0	0	0	0	0.0048	0	0	0.2376	0.0408	0.1968	0.0048	0	0	0	0	2
060_OLBO	BO	26	0.14	5.6	0	20	22	9	11	26	12	0.112	0.0812	0.0686	0.028	0	0.028	0.0308	0.0126	0.0154	0.0364	0.0168	6
061_P_Hwax	WAX	149	0	0	0	0	0	0	0	0	0	0	0	0	0	0	0	0	0	0	0	0	3
062_P_Hwax	WAX	125	0	0	0	0	0	0	0	0	0	0	0	0	0	0	0	0	0	0	0	0	5
063_P_Hwax	WAX	39	0	0	0	0	0	0	0	0	0	0	0	0	0	0	0	0	0	0	0	0	6
064_UATO	UATO	124	5.9	236	0	0	4	48	45	3	0	5.9	5.664	2.832	0	0	0	0.236	2.832	2.655	0.177	0	4
065_P_Hwax	WAX	69	0	0	0	0	0	0	0	0	0	0	0	0	0	0	0	0	0	0	0	0	1
066_OLBO	BO	114	0.35	14	0	2	51	46	1	0	0	0.343	0.1645	0.0035	0.007	0	0.007	0.1785	0.161	0.0035	0	0	3
067_P_Hwax	WAX	38	0	0	0	0	0	0	0	0	0	0	0	0	0	0	0	0	0	0	0	0	7
069_TDAE	TDAE	144	1.2	48	0	0	1	4	15	45	34	1.188	1.176	1.128	0	0	0	0.012	0.048	0.18	0.54	0.408	6
070_CGO	CGO	97	9.4	376	2	46	50	3	0	0	0	4.982	0.282	0	4.512	0.188	4.324	4.7	0.282	0	0	0	3
071_HFO	HFO	54	4.7	188	0	6	34	25	20	13	2	4.418	2.82	1.645	0.282	0	0.282	1.598	1.175	0.94	0.611	0.094	3
072_OLBO	BO	126	0.37	14.8	0	1	17	39	26	13	4	0.3663	0.3034	0.1591	0.0037	0	0.0037	0.0629	0.1443	0.0962	0.0481	0.0148	4
073_OLBO	BO	128	1.2	48	0	58	42	0	0	0	0	0.504	0	0	0.696	0	0.696	0.504	0	0	0	0	2
074_OLBO	BO	49	0.5	20	0	64	36	0	0	0	0	0.18	0	0	0.32	0	0.32	0.18	0	0	0	0	2
075_OLBO	BO	81	0.84	33.6	0	1	47	38	12	2	0	0.8316	0.4368	0.1176	0.0084	0	0.0084	0.3948	0.3192	0.1008	0.0168	0	3
076_gasoline	NAPTHA	65	1.4	56	18	74	8	0	0	0	0	0.112	0	0	1.288	0.252	1.036	0.112	0	0	0	0	2
078_HFO	HFO	140	3.5	140	1	25	32	18	13	10	0	2.555	1.435	0.805	0.91	0.035	0.875	1.12	0.63	0.455	0.35	0	3
079_HFO	HFO	36	1.7	68	0	13	34	20	17	12	4	1.479	0.901	0.561	0.221	0	0.221	0.578	0.34	0.289	0.204	0.068	3
080_HFO	HFO	33	5.9	236	3	25	28	20	14	10	0	4.248	2.596	1.416	1.652	0.177	1.475	1.652	1.18	0.826	0.59	0	3
081_OLBO	BO	41	0.73	29.2	0	7	10	15	24	28	16	0.6789	0.6059	0.4964	0.0511	0	0.0511	0.073	0.1095	0.1752	0.2044	0.1168	6
082_UATO	UATO	15	4.9	196	0	6	43	31	13	6	0	4.557	2.45	0.931	0.294	0	0.294	2.107	1.519	0.637	0.294	0	3
083_UATO	UATO	37	7.2	288	0	32	67	1	0	0	0	4.896	0.072	0	2.304	0	2.304	4.824	0.072	0	0	0	3
084_UATO	UATO	154	6	240	0	0	8	33	31	22	6	6	5.52	3.54	0	0	0	0.48	1.98	1.86	1.32	0.36	4
085A_OLBO	BO	77	0	0	0	0	0	0	0	0	0	0	0	0	0	0	0	0	0	0	0	0	2
085B_OLBO	BO	58	0	0	0	0	0	0	0	0	0	0	0	0	0	0	0	0	0	0	0	0	6
085C_OLBO	BO	150	0	0	0	0	0	0	0	0	0	0	0	0	0	0	0	0	0	0	0	0	1
085D_OLBO	BO	137	0	0	0	0	0	0	0	0	0	0	0	0	0	0	0	0	0	0	0	0	4
086_kerosine	KER	127	2.5	100	52	48	0	0	0	0	0	0	0	0	2.5	1.3	1.2	0	0	0	0	0	1
087_kerosine	KER	71	1.9	76	83	17	0	0	0	0	0	0	0	0	1.9	1.577	0.323	0	0	0	0	0	1
089_UDAE	UDAE	57	16	640	0	1	56	38	4	0	0	15.68	6.72	0.64	0.16	0	0.16	8.96	6.08	0.64	0	0	3
090_FO	FO	40	0	0	0	0	0	0	0	0	0	0	0	0	0	0	0	0	0	0	0	0	5
091_HFO	HFO	50	8.2	328	0	9	27	25	19	14	5	7.38	5.166	3.116	0.738	0	0.738	2.214	2.05	1.558	1.148	0.41	3
092_OLBO	BO	75	0.38	15.2	0	2	18	50	29	1	0	0.3724	0.304	0.114	0.0076	0	0.0076	0.0684	0.19	0.1102	0.0038	0	4
093_petrolatum	P.LAT	55	0	0	0	0	0	0	0	0	0	0	0	0	0	0	0	0	0	0	0	0	6
096A_UDAE	UDAE	30	9.1	364	0	0	10	58	31	1	0	9.1	8.19	2.912	0	0	0	0.91	5.278	2.821	0.091	0	4
096B_UDAE	UDAE	95	6	240	0	0	0	4	34	43	19	6	6	5.76	0	0	0	0	0.24	2.04	2.58	1.14	6
097_HFO	HFO	108	8.3	332	0	9	36	21	17	12	5	7.553	4.565	2.822	0.747	0	0.747	2.988	1.743	1.411	0.996	0.415	3
102_CGO	CGO	113	9.4	376	0	51	42	7	0	0	0	4.606	0.658	0	4.794	0	4.794	3.948	0.658	0	0	0	2
103_gasoline	NAPTHA	53	2.8	112	98	2	0	0	0	0	0	0	0	0	2.8	2.744	0.056	0	0	0	0	0	1
104_kerosine	KER	16	38	1520	39	55	6	0	0	0	0	2.28	0	0	35.72	14.82	20.9	2.28	0	0	0	0	2
106_CGO	CGO	107	49	1960	1	22	73	4	0	0	0	37.73	1.96	0	11.27	0.49	10.78	35.77	1.96	0	0	0	3
107_P_Hwax	WAX	73	0	0	0	0	0	0	0	0	0	0	0	0	0	0	0	0	0	0	0	0	1
108_OLBO	BO	14	0.31	12.4	0	9	59	30	2	0	0	0.2821	0.0992	0.0062	0.0279	0	0.0279	0.1829	0.093	0.0062	0	0	3
109_FO	FO	122	0	0	0	0	0	0	0	0	0	0	0	0	0	0	0	0	0	0	0	0	6
111_petrolatum	P.LAT	102	0	0	0	0	0	0	0	0	0	0	0	0	0	0	0	0	0	0	0	0	4
112_OLBO	BO	90	0.18	7.2	0	16	47	27	8	2	0	0.1512	0.0666	0.018	0.0288	0	0.0288	0.0846	0.0486	0.0144	0.0036	0	3
113_OLBO	BO	106	0.42	16.8	0	3	12	9	10	21	45	0.4074	0.357	0.3192	0.0126	0	0.0126	0.0504	0.0378	0.042	0.0882	0.189	7
114_OLBO	BO	91	0.79	31.6	0	13	59	16	7	4	1	0.6873	0.2212	0.0948	0.1027	0	0.1027	0.4661	0.1264	0.0553	0.0316	0.0079	3
115_OLBO	BO	60	0.11	4.4	0	0	0	5	19	36	39	0.1089	0.1089	0.1034	0	0	0	0	0.0055	0.0209	0.0396	0.0429	7
117_OLBO	BO	147	2.5	98	2	20	39	21	11	6	1	1.95	0.975	0.45	0.55	0.05	0.5	0.975	0.525	0.275	0.15	0.025	3
118_OLBO	BO	2	0.46	18.4	0	30	69	2	0	0	0	0.3266	0.0092	0	0.138	0	0.138	0.3174	0.0092	0	0	0	3
119_OLBO	BO	24	0.069	2.76	0	19	60	18	3	0	0	0.05589	0.01449	0.00207	0.01311	0	0.01311	0.0414	0.01242	0.00207	0	0	3
120_gasoline	NAPTHA	76	7	280	91	9	0	0	0	0	0	0	0	0	7	6.37	0.63	0	0	0	0	0	1
121_CGO	CGO	101	1.5	60	19	65	16	1	0	0	0	0.255	0.015	0	1.26	0.285	0.975	0.24	0.015	0	0	0	2
123_kerosine	KER	117	4.3	172	17	79	4	0	0	0	0	0.172	0	0	4.128	0.731	3.397	0.172	0	0	0	0	2
124_gasoline	NAPTHA	79	5	200	76	21	2	0	0	0	0	0.1	0	0	4.85	3.8	1.05	0.1	0	0	0	0	1
127_slackwax	WAX	43	0	0	0	0	0	0	0	0	0	0	0	0	0	0	0	0	0	0	0	0	6
128_kerosine	KER	28	2.7	108	31	69	0	0	0	0	0	0	0	0	2.7	0.837	1.863	0	0	0	0	0	2
129_HFO	HFO	31	17	680	0	4	55	37	3	0	0	16.15	6.8	0.51	0.68	0	0.68	9.35	6.29	0.51	0	0	3
130_CGO	CGO	74	23	920	11	70	20	0	0	0	0	4.6	0	0	18.63	2.53	16.1	4.6	0	0	0	0	2
131_HFO	HFO	120	1	40	0	1	7	8	14	29	42	1	0.93	0.85	0.01	0	0.01	0.07	0.08	0.14	0.29	0.42	7
132_gasoline	NAPTHA	83	1.8	72	60	40	0	0	0	0	0	0	0	0	1.8	1.08	0.72	0	0	0	0	0	1
134_HFO	HFO	134	27	1080	1	18	65	15	1	0	0	21.87	4.32	0.27	5.13	0.27	4.86	17.55	4.05	0.27	0	0	3
135_TDAE	TDAE	10	8.4	336	0	0	16	56	27	1	0	8.4	7.056	2.352	0	0	0	1.344	4.704	2.268	0.084	0	4
136_slackwax	WAX	12	0	0	0	0	0	0	0	0	0	0	0	0	0	0	0	0	0	0	0	0	5
137_OLBO	BO	88	0.083	3.32	0	49	51	0	0	0	0	0.04233	0	0	0.04067	0	0.04067	0.04233	0	0	0	0	3
138_OLBO	BO	129	0.89	35.6	0	2	3	6	18	37	33	0.8633	0.8366	0.7832	0.0178	0	0.0178	0.0267	0.0534	0.1602	0.3293	0.2937	6
139_OLBO	BO	138	0.1	4	0	7	58	16	9	9	2	0.094	0.036	0.02	0.007	0	0.007	0.058	0.016	0.009	0.009	0.002	3
140_OLBO	BO	70	0.88	35.2	0	0	1	5	17	38	39	0.88	0.8712	0.8272	0	0	0	0.0088	0.044	0.1496	0.3344	0.3432	7
141_gasoline	NAPTHA	67	3	120	59	41	0	0	0	0	0	0	0	0	3	1.77	1.23	0	0	0	0	0	1
145_HRBO	BO	64	0	0	0	0	0	0	0	0	0	0	0	0	0	0	0	0	0	0	0	0	7
146_gasoline	NAPTHA	153	11	440	85	15	0	0	0	0	0	0	0	0	11	9.35	1.65	0	0	0	0	0	1
147_OLBO	BO	145	0	0	0	0	0	0	0	0	0	0	0	0	0	0	0	0	0	0	0	0	1
148_OLBO	BO	93	0	0	0	0	0	0	0	0	0	0	0	0	0	0	0	0	0	0	0	0	3
149_OLBO	BO	148	0	0	0	0	0	0	0	0	0	0	0	0	0	0	0	0	0	0	0	0	1
150_OLBO	BO	72	0	0	0	0	0	0	0	0	0	0	0	0	0	0	0	0	0	0	0	0	5
151_OLBO	BO	9	0	0	0	0	0	0	0	0	0	0	0	0	0	0	0	0	0	0	0	0	2
152_slackwax	WAX	141	0	0	0	0	0	0	0	0	0	0	0	0	0	0	0	0	0	0	0	0	7
153_OLBO	BO	105	0	0	0	0	0	0	0	0	0	0	0	0	0	0	0	0	0	0	0	0	4
154_OLBO	BO	42	0	0	0	0	0	0	0	0	0	0	0	0	0	0	0	0	0	0	0	0	7
155_HFO	HFO	27	28	1120	51	42	6	0	0	0	0	1.68	0	0	26.04	14.28	11.76	1.68	0	0	0	0	1
160_FO	FO	123	0	0	0	0	0	0	0	0	0	0	0	0	0	0	0	0	0	0	0	0	5
164_HFO	HFO	18	4.6	184	0	2	37	26	19	12	4	4.508	2.806	1.61	0.092	0	0.092	1.702	1.196	0.874	0.552	0.184	3
166_HFO	HFO	52	2	80	0	3	34	37	16	8	2	1.94	1.26	0.52	0.06	0	0.06	0.68	0.74	0.32	0.16	0.04	4
168_SRGO	SRGO	151	4.5	180	1	26	73	1	0	0	0	3.33	0.045	0	1.215	0.045	1.17	3.285	0.045	0	0	0	3
169_SRGO	SRGO	61	5.4	216	3	54	42	1	0	0	0	2.322	0.054	0	3.078	0.162	2.916	2.268	0.054	0	0	0	2
170_SRGO	SRGO	115	3.9	156	3	64	33	0	0	0	0	1.287	0	0	2.613	0.117	2.496	1.287	0	0	0	0	2
171_SRGO	SRGO	157	5.5	220	0	12	76	12	0	0	0	4.84	0.66	0	0.66	0	0.66	4.18	0.66	0	0	0	3
172_SRGO	SRGO	158	4.2	168	0	20	77	2	0	0	0	3.318	0.084	0	0.84	0	0.84	3.234	0.084	0	0	0	3
173_OGO	OGO	110	2.6	104	8	76	15	0	0	0	0	0.39	0	0	2.184	0.208	1.976	0.39	0	0	0	0	2
174_OGO	OGO	86	3.1	124	10	67	23	0	0	0	0	0.713	0	0	2.387	0.31	2.077	0.713	0	0	0	0	2
175_VHGO	VHGO	156	6.7	268	1	56	43	0	0	0	0	2.881	0	0	3.819	0.067	3.752	2.881	0	0	0	0	2
176_VHGO	VHGO	96	7.2	288	0	12	62	20	5	1	0	6.336	1.872	0.432	0.864	0	0.864	4.464	1.44	0.36	0.072	0	3
177_VHGO	VHGO	118	3.4	136	6	68	24	1	0	0	0	0.85	0.034	0	2.516	0.204	2.312	0.816	0.034	0	0	0	2
178_VHGO	VHGO	85	4	160	9	48	38	5	0	0	0	1.72	0.2	0	2.28	0.36	1.92	1.52	0.2	0	0	0	2
179_VHGO	VHGO	62	3.2	128	16	62	21	1	0	0	0	0.704	0.032	0	2.496	0.512	1.984	0.672	0.032	0	0	0	2
180_VHGO	VHGO	17	2.9	116	9	65	26	0	0	0	0	0.754	0	0	2.146	0.261	1.885	0.754	0	0	0	0	2
181_VHGO	VHGO	8	1.9	76	17	61	22	0	0	0	0	0.418	0	0	1.482	0.323	1.159	0.418	0	0	0	0	2
182_VHGO	VHGO	78	4.6	184	2	25	65	8	0	0	0	3.358	0.368	0	1.242	0.092	1.15	2.99	0.368	0	0	0	3
183_VHGOa	VHGO	130	9.7	388	5	66	29	0	0	0	0	2.813	0	0	6.887	0.485	6.402	2.813	0	0	0	0	2
184_VHGO	VHGO	25	5.6	224	0	25	58	13	3	0	0	4.144	0.896	0.168	1.4	0	1.4	3.248	0.728	0.168	0	0	3
185_RAE	RAE	160	1.5	60	0	4	4	4	16	30	42	1.44	1.38	1.32	0.06	0	0.06	0.06	0.06	0.24	0.45	0.63	7
186_RAE	RAE	159	3.3	132	0	0	1	6	18	38	36	3.267	3.234	3.036	0	0	0	0.033	0.198	0.594	1.254	1.188	6
187_1__OGO	OGO	35	3.5	140	0	19	74	7	0	0	0	2.835	0.245	0	0.665	0	0.665	2.59	0.245	0	0	0	3
187_2__OGO	OGO	4	3.1	124	4	78	18	0	0	0	0	0.558	0	0	2.542	0.124	2.418	0.558	0	0	0	0	2
188_SRGO	SRGO	46	4.9	196	2	64	34	0	0	0	0	1.666	0	0	3.234	0.098	3.136	1.666	0	0	0	0	2
189_BITUMEN	BIT	100	1.6	64	0	16	3	1	5	31	44	1.344	1.296	1.28	0.256	0	0.256	0.048	0.016	0.08	0.496	0.704	7
190_BITUMENS	BIT	56	1.8	72	5	0	3	8	16	31	37	1.71	1.656	1.512	0.09	0.09	0	0.054	0.144	0.288	0.558	0.666	7
191_BITUMEN	BIT	20	1.2	48	0	0	3	3	15	40	39	1.2	1.164	1.128	0	0	0	0.036	0.036	0.18	0.48	0.468	6
192_BITUMENS	BIT	104	4.4	176	1	0	0	1	11	37	51	4.4	4.4	4.356	0.044	0.044	0	0	0.044	0.484	1.628	2.244	7
193_OXASPH	BIT	80	1.2	48	0	4	7	24	27	25	13	1.152	1.068	0.78	0.048	0	0.048	0.084	0.288	0.324	0.3	0.156	5
195_UDAE	UDAE	22	18	720	0	0	36	39	16	7	1	17.82	11.34	4.32	0	0	0	6.48	7.02	2.88	1.26	0.18	4
196_petrolatum	P.LAT	89	0	0	0	0	0	0	0	0	0	0	0	0	0	0	0	0	0	0	0	0	4
197_HFO	HFO	87	3.5	140	0	6	48	25	13	6	2	3.29	1.61	0.735	0.21	0	0.21	1.68	0.875	0.455	0.21	0.07	3
202_Paraffinwax	WAX	103	0	0	0	0	0	0	0	0	0	0	0	0	0	0	0	0	0	0	0	0	2
