# Supplementary material for: Grouping of UVCB Substances with New Approach Methodologies (NAMs) Data
Source: ALTEX. Author manuscript; Available in PMC 2021 Feb 23. (PMC7900923; doi:10.14573/altex.2006262)
Supplement: Supplemental Table 5 [file NIHMS1670764-supplement-Supplemental_Table_5.csv]

# A375!2!0x669999ff!linear(x)				x	x
# CM!12!0x6680e6ff!linear(x)						x	x	x	x	x	x	x	x	x	x	x	x
# ENDO!4!0x8066ccff!linear(x)																		x	x	x	x
# HEP!4!0x996699ff!linear(x)																						x	x	x	x
# HEPARG!1!0xb36680ff!linear(x)																										x
# HEPG2!2!0xff6666ff!linear(x)																											x	x
# HLMVEC!2!0xff9966ff!linear(x)																													x	x
# HUVEC!5!0xffb366ff!linear(x)																															x	x	x	x	x
# LN229!2!0xffcc66ff!linear(x)																																				x	x
# MCF7!2!0xffff4dff!linear(x)																																						x	x
# NEUR!4!0xcccc66ff!linear(x)																																								x	x	x	x
# SH-SY5Y!2!0x669966ff!linear(x)																																												x	x
				A375.Toxicity	A375.Toxicity	Cardio.Physiology	Cardio.Physiology	Cardio.Physiology	Cardio.Physiology	Cardio.Physiology	Cardio.Physiology	Cardio.Toxicity	Cardio.Toxicity	Cardio.Physiology	Cardio.Physiology	Cardio.Toxicity	Cardio.Toxicity	iPSC-Endo.Physiology	iPSC-Endo.Physiology	iPSC-Endo.Toxicity	iPSC-Endo.Toxicity	iPSC-Hepato.Toxicity	iPSC-Hepato.Toxicity	iPSC-Hepato.Toxicity	iPSC-Hepato.Toxicity	HepaRG.Toxicity	HepG2.Toxicity	HepG2.Toxicity	HLMVEC.Toxicity	HLMVEC.Toxicity	HUVEC-Endo.Toxicity	HUVEC-Endo.Physiology	HUVEC-Endo.Toxicity	HUVEC-Endo.Toxicity	HUVEC-Endo.Toxicity	LN229.Toxicity	LN229.Toxicity	MCF7.Toxicity	MCF7.Toxicity	iPSC-Neuronal.Toxicity	iPSC-Neuronal.Toxicity	iPSC-Neuronal.Toxicity	iPSC-Neuronal.Toxicity	SH-SY5Y.Toxicity	SH-SY5Y.Toxicity
				NA	NA	NA	NA	NA	NA	NA	NA	NA	NA	NA	NA	NA	NA	NA	NA	NA	NA	NA	NA	NA	NA	NA	NA	NA	NA	NA	NA	NA	NA	NA	NA	NA	NA	NA	NA	NA	NA	NA	NA	NA	NA
row	SID	CASRN	Name	A375_almrbfluor_mitoch_24hr_A375.Toxicity	A375_caspglolumin_apopt_24hr_A375.Toxicity	CM_amp.avg_ca2_24hr_Cardio.Physiology	CM_amp.avg_ca2_90min_Cardio.Physiology	CM_amplitude.cv_ca2_24hr_Cardio.Physiology	CM_amplitude.cv_ca2_90min_Cardio.Physiology	CM_decay.rise_ca2_24hr_Cardio.Physiology	CM_decay.rise_ca2_90min_Cardio.Physiology	CM_nma_mitotracker_24hr_Cardio.Toxicity	CM_nma_mitotracker_90min_Cardio.Toxicity	CM_spacing.cv_ca2_24hr_Cardio.Physiology	CM_spacing.cv_ca2_90min_Cardio.Physiology	CM_tc_hoechst_24hr_Cardio.Toxicity	CM_tc_hoechst_90min_Cardio.Toxicity	ENDO_brpo_tubform_18hr_iPSC-Endo.Physiology	ENDO_mtl_tubform_18hr_iPSC-Endo.Physiology	ENDO_ni_hoechst_24hr_iPSC-Endo.Toxicity	ENDO_posmt_mitotracker_24hr_iPSC-Endo.Toxicity	HEP_cam_calcein am_48hr_iPSC-Hepato.Toxicity	HEP_cma_mito_48hr_iPSC-Hepato.Toxicity	HEP_mii_mito_48hr_iPSC-Hepato.Toxicity	HEP_posmt_mito_48hr_iPSC-Hepato.Toxicity	HEPARG_almrbfluor_mitoch_24hr_HepaRG.Toxicity	HEPG2_almrbfluor_mitoch_24hr_HepG2.Toxicity	HEPG2_caspglolumin_apopt_24hr_HepG2.Toxicity	HLMVEC_almrbfluor_mitoch_24hr_HLMVEC.Toxicity	HLMVEC_caspglolumin_apopt_24hr_HLMVEC.Toxicity	HUVEC_cam_calcien am_24hr_HUVEC-Endo.Toxicity	HUVEC_mtl_tubform_18hr_HUVEC-Endo.Physiology	HUVEC_ni_hoechst_24hr_HUVEC-Endo.Toxicity	HUVEC_posmt_mitotracker_24hr_HUVEC-Endo.Toxicity	HUVEC_tc_hoechst_24hr_HUVEC-Endo.Toxicity	LN229_almrbfluor_mitoch_24hr_LN229.Toxicity	LN229_caspglolumin_apopt_24hr_LN229.Toxicity	MCF7_almrbfluor_mitoch_24hr_MCF7.Toxicity	MCF7_glolumin_ros_24hr_MCF7.Toxicity	NEUR_csg_neurout_72hr_iPSC-Neuronal.Toxicity	NEUR_mcba_neurout_72hr_iPSC-Neuronal.Toxicity	NEUR_tc_neurout_72hr_iPSC-Neuronal.Toxicity	NEUR_totpr_neurout_72hr_iPSC-Neuronal.Toxicity	SH-SY5Y_almrbfluor_mitoch_24hr_SH-SY5Y.Toxicity	SH-SY5Y_glolumin_ros_24hr_SH-SY5Y.Toxicity
1	CGO	3	003_CGO	0	0.9726009	0.6706478	0.9871377	0.6857294	0	0.7398896	0.5755409	0.9239096	0.9379384	0.4871588	0.9801797	0.9302284	0.6482013	0.992728	0	0.5660159	0.9013814	0.9487633	0.9439531	0.9445826	0.95691014	0	0.8764179	0	0.8689208	0.66290549	0.9393179	0.7872488	0	0.9269011	0.9410513	0	0	0.8316745	0.98198662	0.9186277	0.5480908	0.9247397	0.91083328	0	0
2	HFO	6	006_HFO	0	0	0.7575079	0.9651712	0.7711058	0.5894254	0.879241	0.5784215	0.9642341	0.6176869	0.9114177	0.9742678	0.9587636	0.6004151	0	0	0.9692844	0.9661762	0.9700368	0.9691977	0.956957	0.97079397	0	0.5108411	0	0	0.12524823	0.8572764	0.4006098	0.9500995	0.8979466	0.9276713	0	0	0	0.64976749	0.6108902	0.8354455	0.5930039	0.49648906	0.9912224	0
3	HFO	7	007_HFO	0	0	0.537855	0.9304227	0.7780636	0	0	0	0	0	0	0	0	0	0	0	0.9884566	0.9854316	0.9816624	0.9598685	0.9483484	0.96454231	0	0	0	0	0	0	0	0.8606371	0.9759941	0	0	0	0	0	0	0	0	0	0.48049045	0.99996
4	HFO	8	008_HFO	0	0	0.9837478	0.9959483	0.9710581	0.9972033	0.973351	0.976073	0.9924368	0.9810922	0.9870378	0.9672652	0.997103	0.9910828	0.9481812	0.9833804	1	0.9921981	0.9413502	1	1	0.99914998	0	0.5231133	0	0	0.93083663	0.9932848	0.9894742	1	0.9936531	0.9942534	0	0.798679	0	0.9989319	0.9535116	0.9785937	0.9415149	0.92515486	0	0
5	gasoline	9	009_gasoline	0	0	0	0.9876279	0.7403338	0.9272162	0	0	0	0	0.982661	0	0	0	0	0	0.533618	0.9965222	0.7956843	0.7629615	0	0.68892808	0	0	0	0	0	0	0	0	0	0	0	0.2813654	0	0	0	0	0	0	0	0
6	kerosine	11	011_kerosine	0.99897	0	0.9844529	0.8954248	0	0.8897079	0.4603155	0.9840864	0	0	0	0.8894774	0	0	0	0	0.8065757	0	0	0.9944282	0	0.99940769	0	0.9325254	0	0	0	0	0	0	0	0	0	0	0.7322038	0	0	0	0	0	0	0
7	CGO	12	012_CGO	0	0.9806497	0.6372747	0.9933746	0.6045086	0.9602693	0.7688758	0.9903016	0.9016679	0.6434821	0.677305	0.9733578	0.9030085	0.6519277	0.5959557	0	0.6845327	0.9444632	0.9190688	0.9977456	0.9901935	0.93417963	0	0	0	0.8352165	0.62256159	0.7571016	0.8267524	0.5457891	0.8135303	0	0	0	0.8582109	0.57426151	0.6421393	0.626951	0.7495872	0.60523815	0	0.7894793
8	kerosine	16	016_kerosine	0	0.9966207	0.9965147	0.9154823	0	0.8524663	0.9914225	0.9286243	0	0	0.9970295	0.9791186	0	0	0	0	0	0	0	0.9863871	0	0	0	0	0.9992712	0	0	0.9549884	0	0	0.9798912	0.940381	0	0.987628	0	0	0	0	0	0	0	0
9	HFO	17	017_HFO	0	0	1	0.9889052	0.6071379	0.9921904	0.8727358	0.6708634	0.7505407	0.7412729	0.5266187	0.6422396	0.7867803	0.6735052	0.5688039	0	0.987575	0.9071822	0.9889077	0.9777295	0.9989606	0.98655709	0	0	0.530964	0	0	0.9363416	0.3391919	0.9975617	0.7178864	0.5596138	0	0	0.8086935	0	0.8742477	0	0.874449	0.8603189	0	0.8156167
10	HFO	18	018_HFO	0	0.9245407	0.6704295	0.9860499	0.8412852	0.9825332	0.7151056	0.9888389	0.9603993	0.6755454	0.5786432	0.9769032	0.9576624	0.6582309	0	0	0.9615988	0.8661362	0.9659782	0.9924077	0.9557352	0.96467406	0	0.8223211	0	0	0	0.8431542	0.9307173	0.9567904	0.8935445	0.8370472	0	0.8443645	0	0.80207103	0.9436861	0.8172876	0.9457418	0.98426585	0	0
11	HFO	20	020_HFO	0	0	0	0.9542343	0.8394825	0.6389996	0.9836049	0.9017626	0.7996717	0.8606712	0	0.6056074	0.7924661	0.865668	0.9995401	0.9944328	0.9368101	0.6787282	0.9737169	0.9650228	0.9687231	0.96510837	0	0.6676984	0	0	0	0.9123164	0	0.9753222	0.9391208	0.9113423	0	0	0.978507	0	0.8544082	0.5843519	0.8637668	0.81670059	0	0.4203363
12	HFO	21	021_HFO	0	0	0.9732241	0.9960276	0.987954	0.973594	0.9759463	0.9922334	0.9806563	0.9955791	0.9981778	0.9553949	0.9801223	0.9880362	0.8037757	0.9542753	0.9690737	0.9907284	0.9892305	0.9923539	0.982188	0.99114219	0	0	0	0	0	0.9847533	0.958065	0.9765203	0.9849708	0.9833787	0	0.3630646	0.9246472	0.78792695	0.9599081	0.9914101	0.984293	0.96872264	0	0
13	HFO	24	024_HFO	0	0	0.7340035	0.9855744	0.6837695	0.9572665	0.9129498	0.7837284	0	0.9943251	0.6656667	0.5268146	1	0.5930521	0	0.8892576	0.9860023	0.9258851	0.9684794	0.9954667	0.9486872	0.96671138	0	0.9756845	0.9971406	0	0.6356403	0.8722271	0.7535544	0.9522002	0.8919837	0.8673916	0	0	0.9915697	0	0.9137465	0.6115511	0.9139122	0.88033502	0	0
14	HFO	25	025_HFO	0	0	0.6379363	0.9696354	0.6809653	0.9436684	0.7346652	0.8942777	0.9148635	0.6697601	0.5639653	0.607811	0.9099142	0.6322756	0.6735156	0.7083414	0.9643745	0.9075236	0.9837226	0.9916729	0.9616191	0.98407983	0	0.4922308	0.9996055	0	0	0.9372652	0.6180377	0.8152693	0.9485754	0.936903	0	0	0	0	0.6974495	0.6260598	0.663268	0.58002971	0	0
15	HFO	28	028_HFO	0	0.9998457	0.9037919	0.9902706	0.9912542	0.9719715	1	0.9928859	0.7430276	0.5932513	0.9755764	0.9703219	0.7963528	0.6222227	0.7232046	0.9456495	0.9376324	0.950464	0.9772623	0.9713138	0.9718921	0.97157732	0	0.7805877	0.9967008	0	0.89513426	0.6291498	0.9423561	0.9286009	0.7738567	0.5749753	0	0	0	0.56369119	0.9874211	0.6549148	0.988671	0.99245575	0	0
16	HFO	31	031_HFO	0	0.9554218	0.7068217	0.9923246	0.6293039	0.9729917	0.5691915	0.9920883	0.9229709	0.9964951	0.7104391	0.9727062	0.9219913	0.63552	0.8017555	0.9813424	0.9453939	0.6746323	0.9902935	0.9838708	0.9551078	0.98867873	0	0.8947585	0.4431248	0	0.99646792	0.6520089	0	0.9881596	0.8812983	0.6731184	0	0	0.8879671	0	0.940365	0.5489024	0.9421877	0.97598593	0	0
17	HFO	34	034_HFO	0	0	0.9997731	0.9949149	0.954391	0.9957456	0.9723667	0.9749741	0.9825498	0.9841551	0.9898277	0.9888509	0.9842676	0.9939161	0.992237	0.9321795	0.9966823	0.9931799	0.9995031	0.9965351	0.6686031	0.9993012	0	0.9817778	0	0	0.8971392	0.9907281	0.9602888	0.9995266	0.9911353	0.9914598	0	0.990459	0.9862927	0	0.9904064	0.9995349	0.9910947	0.99204929	0	0
18	OLBO	36	036_OLBO	0	0	0.8339797	0.9890511	0.8327026	0.6147355	0.6143373	0.7833851	0.9308709	0.9142414	0.6971809	0.5627752	0.9302895	0.9266283	0	0	0.932557	0.9333304	0.9638614	0.9945787	0.9551854	0.96432683	0	0	0	0	0	0.9546548	0	0.8831544	0.941643	0.9438171	0	0	0	0.98519872	0.6350417	0	0.6291318	0.70705	0	0
19	CGO	41	041_CGO	0.9977452	0	0	0.8501014	0.9861295	0.9420047	0.9995549	0.6681187	0.998002	0	0	0.5524473	0.9980238	0	0.9985798	0	0	0	0	0.7129519	0	0.25838237	0	0	0.9983468	0	0	0	0.9993198	0	0	0	0	0	0.9969619	0	0	0	0	0	0	0
20	kerosine	43	043_kerosine	0	0	0.998973	0.9878125	0	0.5794566	0	0	0	0	0	0.9996923	0	0.6176551	0	0	0	0.5870737	0	0	0	0	0	0	0	0	0	0	0	0	0.4870961	0	0	0	0	0	0	0	0	0	0	0
21	gasoline	46	046_gasoline	0	0	0.9996419	0	0	0	0.9998552	0	0	0	0	0	0	0	0.9997201	0	0	0	0	0.9625767	0.9373219	0	0	0.3367779	0.9899787	0	0	0.2065797	0	0	0.1254473	0.1555615	0	0	0	0	0.3922148	0	0	0.99972284	0	0.9999748
22	kerosine	49	049_kerosine	0	0	0	0.849375	0.988125	0.8354287	0	0	0	0.6913909	0	0.9984658	0	0.70659	0	0.9596504	0.9920431	0.5987624	0	0	0	0	0	0.9724201	0.9856441	0	0	0.9642811	0.9834115	0	0.9716794	0.9583607	0	0	0	0	0	0	0	0	0	0
23	HFO	50	050_HFO	0	0.9305162	0.7618727	0.6541468	0.8212316	0.7219832	0.9999079	0.6314351	0.8844097	0.4336328	0.9413224	0.7769018	0.8910955	0.2885282	0.679544	0.9610088	0.9371161	0.6642677	0.9709792	0.9666128	0.9751604	0.96939913	0	0.9990214	0	0	0.58696853	0	0.9207567	0.7220416	0.94907	0.9395232	0	0	0.6089894	0.5842643	0.9908234	0.9912359	0.9919477	0.99179527	0	0.9940247
24	gasoline	56	056_gasoline	0	0	0	0	0	0.8323766	0	0	0	0	0	0	0	0	0	0	0	0	0	0	0.9459548	0	0	0	0.9911827	0	0.05761988	0	0	0	0	0	0	0.9999105	0	0	0	0	0	0.78255459	0.01490527	0.9951103
25	HFO	58	058_HFO	0	0.9997161	0.9044288	0.9930447	0.9593097	1	0.5655703	0.9908132	0.8854856	0.9802036	0.9285013	0.9635261	0.8751173	0.9820358	0.9039229	0.9323418	0.9567026	0.9582114	0.987014	0.9642636	0.9635036	0.97308894	0	0.5854243	0.9767275	0	0.54606418	0.9211259	0.9326351	0.9955606	0.9421589	0.9149789	0	0	0.9946267	0.99844688	0.9500776	0.8189347	0.9632104	0.96550034	0	0
26	dieselfuel	59	059_dieselfuel	0.3523924	0	0	0.8753041	0	0.6288211	0	0.5958818	0.5381528	0	0	0.8964427	0.4457597	0	0	0	0	0	0	0	0	0	0	0	0	0	0.97721419	0.9560315	0	0	0.9482122	0.9567329	0	0.5815282	0	0.94762481	0	0	0	0	0	0
27	OLBO	60	060_OLBO	0	0	0	0	0	0	0	0	0	0	0.9819774	0	0	0	0	0	0.7616413	0.9806542	0	0	0	0	0	0	0	0	0	0.6643262	0	0.9488279	0.5782191	0.6665105	0	0	0	0.78828597	0	0.9747526	0	0	0	0.9999066
28	Hwax	61	061_P_Hwax	0.9753702	0	0.9831441	0	0	0	0	0	0	0	0	0	0	0	0	0	0	0	0	0	0	0	0	0.9241503	0	0	0	0.7353276	0	0.8522495	0.5457139	0.7346809	0	0.7873203	0.89811	0.92178241	0.8498343	0.851222	0.8862005	0	0	0
29	Hwax	62	062_P_Hwax	0	0	0	0	0	0	0	0	0.9773924	0	0	0	0.9759109	0	0	0.4314932	0	0	0	0	0	0	0	0	0.9118306	0	0	0	0	0	0	0	0	0	0	0	0.9878155	0	0.9705188	0.99964059	0	0
30	Hwax	63	063_P_Hwax	0	0	0	0	0.9982973	0	0	0	0.9518624	0	0	0	0	0	1	0.7790909	0	0	0	0	0	0	0	0.9996653	0.9997007	0	0	0	0	0	0	0	0	0	0	0	0	0.8576518	0	0	0	0.9893195
31	UATO	64	064_UATO	0	0.6015517	0.6989118	0.9916223	0.5811852	0.9985527	0.5255576	0.9916795	0.9598483	0.8471426	0.5987209	0.9900045	0.9577051	0	0.9454771	0	0.9226705	0.974028	0.9751136	0.9996341	0.9551231	0.97385125	0	0.9802261	0.6922983	0	0	0.9262132	0.9139125	0.9495585	1	0.8662245	0	0.8878032	0.9995195	0.34074117	0.9928566	0.6519011	0.9919077	0.99818191	0	0
32	Hwax	65	065_P_Hwax	0	0	0	0	0	0	0	0	0	0	0	0	0	0	0	0	0.9872663	0	0	0	0.6841031	0	0.6532461	0	0	0	0.42152563	0	0.8057186	0.1310016	0	0	0	0	0	0	0	0	0	0	0	0
33	OLBO	66	066_OLBO	0	0	0	0.6000484	0.9740339	0.7903698	0	0	0	0	0	0	0	0	0	0	0	0.690468	0	0.9702911	0	0	0	0	0.9065803	0	0	0	0	0	0	0	0	0	0	0	0	0.6793126	0	0	0.68781234	0.9970759
34	Hwax	67	067_P_Hwax	0	0.9345189	0	0	0	0	0	0	0	0	0	0	0	0	0	0.7908328	0	0	0	0	0.8264513	0	0	0.9998941	0.9598565	0	0	0.4203338	0	0	0.436188	0.387672	0	0	0	0.92815852	0.8752146	0.9635518	0.8684266	0	0	0.9998668
35	TDAE	69	069_TDAE	0.5899197	0.939921	0	0.8933567	0	0.6556575	0.6455228	0	0	0.6078227	0	0	0	0	0	0.9857108	0.9225868	0	0.9849706	0.9770188	0.9505472	0.98272138	0	0.9937801	0	0	0	0	0	0.5875608	0	0	0	0	0.9881027	0	0.6807787	0.8908109	0.6799561	0.89075818	0	0
36	CGO	70	070_CGO	0	0.5349743	0.8953021	0.9921461	0.7870159	0.9698785	0.6080373	0.9850359	0.9252041	0.9584155	0.7277873	0.9598094	0.9192326	0.9927888	0.5903695	0.9576773	0.9178314	0.9339174	0.6814539	0.9077058	0.8223317	0.60121108	0	0.641341	0	0.8507381	0	0.9471881	0.9147644	0	0.9374168	0.9414251	0.6011234	0	0.5596969	0.8597657	0.8923591	0.6305759	0.9054321	0.92051021	0.97424093	0
37	HFO	71	071_HFO	0	0	0.8830993	0.9923939	0.996318	0.9579881	0.8243703	0.9905786	0.8724446	0.9951189	0.7026851	0.9671829	0.8712931	0.5851559	0.716871	0.9360059	0.9501687	0.8751292	0.9728276	0.9938484	0.9459325	0.96665026	0	0.851429	0.995614	0	0.99954448	0	0.5423795	0.9301298	0.8981246	0.830956	0	0	0	0.63427038	0.9500933	0.9774369	0.9414756	0.96309431	0	0
38	OLBO	72	072_OLBO	0.9948776	0	0	0.7923726	0	0.4849436	0	0	0	0	0	0	0	0	0	0.9813467	0	0.9914064	0	0.3117652	0	0	0	0	0	0	0	0	0	0	0	0	0	0.9999926	0	0.60659026	0	0	0	0.30181141	0	0
39	OLBO	73	073_OLBO	0	0	0	0.9509762	0	0.9299896	0.452817	0	0	0	0.9772324	0.9058015	0	0	0	0	0	0.780919	0.9781512	0.9711951	0	0.96554298	0	0	0	0	0	0.6741589	0	0	0.875928	0.5880815	0	0.9322651	0	0	0	0	0	0.99512304	0.94678647	0
40	OLBO	74	074_OLBO	0	0	0	0.9224979	0	0.7141502	0	0.5426098	0	0	0	0.5644521	0	0	0.7818742	0	0	0	0	0	0.9753274	0	0	0	0	0	0	0.4856064	0	0	0.3414643	0	0	0	0	0.96031273	0.7180916	0	0.7835854	0	0	0.8036023
41	OLBO	75	075_OLBO	0.9974567	0	0.5582421	0.9514467	0.9486094	0.9504629	0	0.9226794	0	0	0	0.9897442	0	0	0.9976298	0.9466146	0	0	0.9689814	0.9719252	0.9882102	0.97351335	0	0.9182449	0	0	0	0.9886519	0	0.3060239	0.9824849	0.9830163	0	0	0.9941919	0	0.9729685	0.8961762	0.9690428	0.95434704	0	0.9999988
42	gasoline	76	076_gasoline	0	0	0.4219965	0.9473414	0.9896208	0.6333349	0.9052378	0.5995592	0	0	0	0.744172	0	0	0	0	0.7503423	0.9307848	0.6480302	0.8774538	0.7655943	0.76562337	0	0	0	0	0	0	0	0	0	0	0	0	0	0	0	0	0	0	0	0.9961565
43	HFO	78	078_HFO	0	1	0.7856853	0.9472511	0.6164298	0.5905911	0.9999015	0.9442688	0.9203449	0.6108376	0.7353517	0.5632295	0.9220599	0.6139519	0.5184704	0.9497404	0.9449899	0.9097977	0.9802311	0.980759	0.9518217	0.96994897	1	0.6826119	0.9993455	0	0.78066945	0.7044682	0	0.9649856	0.8646484	0.6557155	0	0.9849475	0.9782882	0	0.7209283	0.6291538	0.7491863	0.65048902	0	0.9946941
44	HFO	79	079_HFO	0	0	0.9229588	0.9481949	0.9351286	0.6629559	0	0.8851441	0.977271	0.4678937	0	0.581049	0.9772537	0.4682409	0	0	0.9383698	0.6560376	0.9566543	0.9914118	0.9483773	0.95234767	0	0.4840837	0	0	0.9391225	0.9002996	0.8533197	0.9300005	0.9257656	0.9113081	0	0	0	0.96738158	0.4928705	0.8697944	0.5652884	0	0	0
45	HFO	80	080_HFO	0	0	0.6567745	0.9901547	0.7032683	0.9750278	0.572733	0.9920738	0.8315793	0.8639853	0.6823394	0.9886005	0.846039	0.8594735	0.5872697	0.9462724	0.996383	0.954122	0.969437	0.9815753	0.9561396	0.97046777	0	0.7215849	0.9975639	0	0	0.8837432	0.8816268	0.9987947	0.9213498	0.8927518	0	0.4856329	0	0	0.6350508	0.9888463	0.6446053	0.55033233	0.61350357	0
46	OLBO	81	081_OLBO	0.9723303	0.9428508	0	0.6673241	0	0.7684933	0.9997441	0	0	0	0	0.8758657	0	0	0.9999158	0	0.7878964	0	0.6869232	0.9880425	0.9946678	0.6797011	0	0	0.9980646	0	0	0.6828948	0	0	0.7264062	0	0	0	0.9995228	0	0	0	0	0	0	0
47	UATO	82	082_UATO	0	0	0.8651201	0.9942269	0.8368986	0.96486	0.8249463	0.992572	0.9313353	0.88225	0.6972975	0.9644973	0.9300588	0.8692598	0.551173	0.9391825	0.9424181	0.9077668	0.9666203	0.9629536	0.9815369	0.96895306	0	0.511328	0	0	0.96703677	0.7445832	0.9320748	0.9463416	0.8952469	0.808025	0	0	0	0.81512817	0.9946337	0	0.9942469	0.99731244	0	0
48	UATO	83	083_UATO	0	0	0.9064516	0.9914693	1	0.971054	0.6518909	0.9922444	0.9545684	0.9456957	0.8554106	0.9694692	0.9539426	0.9702857	0.5768643	0.9548948	0.7311443	0.9105732	0.8981305	0.9496427	0.982713	0.91314166	0	0.8335188	0.9993726	0.8104534	0.60785022	0.6458403	0.9024485	0.9259028	0.5854846	0.7219199	0	0	0	0.90366995	0.6358361	0.6112282	0.6179885	0.62533237	0.95901844	0
49	UATO	84	084_UATO	0	0	0.6128215	0.9899648	0.6523546	0.9747446	0.6157759	0.9915119	0.8203614	0.5758611	0.6227119	0.9716255	0.7284081	0.5765828	0.620764	0.9519831	0.9594908	0.8976845	0.9757571	0.9994558	0.9501285	0.97423425	0	0.9457373	0	0	0.57525375	0.768777	0.5181594	0.968207	0.8876305	0.7608692	0	0	0	0.61087675	0.9589571	0.6742295	0.9529507	0.95405458	0	0
50	OLBO	085A	085A_OLBO	0	0	0.9988657	0.6809409	0.4996514	0.9824878	0	0	0	0	0	0	0	0	0	0	0.9868134	0	0.7148608	0.9228581	0.6794982	0.76704315	0	0	0.7848261	0	0.87439512	0	0	0	0	0	0	0	0	0	0	0.9572047	0	0	0.74077608	0
51	OLBO	085B	085B_OLBO	0	0	0.9997987	0	0.4903352	0.9969554	0	0	0.9569647	0	0.9952926	0.9982148	0.9619226	0	0	0	0	0.9564267	0	0	0	0.18179521	0	0	0	0	0	0	0	0	0	0	0	0	0	0.9268724	0.4032094	0.9211069	0.5464269	0	0	0
52	OLBO	085C	085C_OLBO	0	0	0.9960529	0	0	0.7531961	0	0	0	0	0.9531282	0.9999955	0	0	0	0	0	0.8152033	0	0	0	0	0	0.9483939	0	0	0	1	0	0.9615908	0.9982415	0	0	0	0	0	0	0	0	0	0.88753681	0
53	OLBO	085D	085D_OLBO	0	0	0	0	0	0.9894987	0	0	0	0	0	0	0	0	0	0	0	0	0.8560863	0.9488061	0.4492035	0.8886956	0	0	0.9893645	0	0	0	0	0	0	0	0	0	0	0.98176333	0	0.9190739	0	0	0.6068674	0
54	kerosine	86	086_kerosine	0	0	0	0.9274758	0	0.8566792	0	0.8566591	0	0	0	0.8095446	0	0	0	1	0.8411523	0	0	0	0	0	0	0	0	0	0.57993673	0	0.4191273	0	0	0	0	0	0	0	0	0	0	0	0	0
55	kerosine	87	087_kerosine	0	0	0.9478052	0	0.9438152	0.9624412	0	0	0	0	0.6389404	0	0	0	0	0.8779172	0.8737082	0	0	0.7896659	0	0.62620727	0	0	0	0	0	0	0	0	0	0	0	0	0	0	0	0	0	0	0	0
56	UDAE	89	089_UDAE	0	0	0.9999968	0.9950542	0.9720852	0.9961183	0.9753867	0.9903361	0.9905703	0.9803087	0.9635745	0.9624554	0.9920479	0.9891652	0.7640942	0.936224	0.9207667	0.9905974	0.9684176	0.9940368	0.93361	0.96490259	0	0.641354	0	0.6727266	0.64705459	0.9470466	0.9484985	0.9886942	0.9800061	0.955147	0	0	0.458618	0.57369877	0.9769351	0.9395753	0.9706644	0.97941142	0.55410407	0
57	FO	90	090_FO	0	0.852468	0	0	0.9878298	0	0.5050629	0	0.9147211	0	0	0	0.9086699	0	0	0.9866822	0	0.6633678	0	0	0.8927788	0.48174511	0	0.845089	0.9640455	0	0.47015758	0	0	0	0	0	0	0	0	0.99084511	0	0	0	0	0	0.9995228
58	HFO	91	091_HFO	0	0	0.6773547	0.9927246	0.6444388	0.9714488	0.6022608	0.9927875	0.9376983	0.9413875	0.5453738	0.9720492	0.9415564	0.9536999	0.8551075	0.7432342	0.9992558	0.9684846	0.9916475	0.9881077	0.8276415	0.99037049	0	0.9086197	0	0	0	0.9132947	0.650946	0.9982654	0.9863935	0.9062204	0	0	0.9143016	0.9881252	0.9005191	0.9950874	0.8990483	0.87369881	0	0
59	OLBO	92	092_OLBO	0	0	0	0.9773265	0	0.7787966	0	0	0.99048	0	0	0	0.9914025	0	0	0	0	0	0.9821892	0.9899716	0.8891947	0.99257715	0	0	0	0	0	0.8323181	0	0	0.7695959	0.8286832	0	0	0	0.19079354	0	0	0	0	0.81678203	0
60	petrolatum	93	093_petrolatum	0	0	0.9971227	0	0	0	0	0	0	0	0.983139	0	0	0	0	0	0	0	0	0	0.8547652	0	0	0	0	0	0	0	0.7191142	0	0	0	0	0	0	0	0.7767983	0	0	0.99263336	0	0
61	UDAE	096A	096A_UDAE	0	0.7626145	0.9999946	0.99525	0.9928729	0.9551097	0.9566073	0.9880958	0.9591321	0.9891347	0	0.96825	0.9704329	1	0.6116265	0.9425833	0.9663837	0	0.9747362	0.964754	0.9549392	0.96972902	0	0.9376568	0.9844013	0	0.5546148	0.9910473	0.8650223	0.9653311	0.9892512	0.9883688	0	0.6002327	0	0.64366372	0.9617297	0.9501647	0.9580491	0.95236867	0	0
62	UDAE	096B	096B_UDAE	0	0	0.7862766	0.9848777	0.5861321	0.9790805	0.5962903	0.9873224	0.8792652	0.7384785	0.8274202	0.9700577	0.8835685	0.7067275	0.5460373	0.8066207	0.987655	0.9564008	0.9951536	0.994459	0.9897035	0.99398721	0	0.9522754	0	0	0.94943526	0.9386655	0.9608065	0.975102	0.9559838	0.9426612	0	0.6985422	0.9953239	0	0.992821	0.8949964	0.9851009	0.99786117	0	0
63	HFO	97	097_HFO	0	0	0.6510455	0.9933299	0.9883662	0.9752336	0.5826908	0.9907858	0.9423148	0.9358424	0.626582	0.9861428	0.9445768	0.9375919	0.6717637	0.8945406	0.9810928	0.9802605	0.9794101	0.9922561	0.9537859	0.96364934	0	0.9711188	0	0	0.64518307	0.8932079	0.9304403	0.9767918	0	0.8884556	0	0.9999705	0	0.95269449	0.9928117	0.5840153	0.9938808	0.9900967	0	0.7606593
64	CGO	102	102_CGO	0	0.5591554	0.9596837	0.99523	0.9928235	0.9939707	0.5674411	0.9920334	0.9329746	0.9699098	0.9384491	0.9688955	0.9322808	0.9802549	0.6827296	0.9443669	0.9181208	0.9382793	0.6383327	0.936279	0.9289236	0.57931051	0	0.9960057	0.7405015	0.8710835	0.785626	0.9762384	0.903694	0.9968357	0.9794279	0.9760524	0.8445313	0.5091224	0.6658953	0.66899842	0.9408014	0.9127683	0.9604832	0.97127284	0	0
65	gasoline	103	103_gasoline	0	0.9929868	0	0	0.9524114	0.9949076	0	0	0	0	0	0	0	0	0	0	0	0	0	0	0.8725054	0	0	0	0	0	0	0	0.9767045	0	0	0	0	0.2582056	0	0	0	0	0	0	0	0
66	kerosine	104	104_kerosine	0	0	0.9918573	0.9921478	0.97267	0.9606177	0.9912182	0.9904792	0.7560414	0.962876	0.9995773	0.9720175	0.7027894	0.9768456	0.9994566	0.5945821	0.9205944	0.9317692	0.6695699	0.8445032	0.713258	0.65241296	0	0	0.9986806	1	0.99973568	0	0.9727499	0	0	0	0	0.9999154	0.6180825	0.99859102	0.9046617	0.4762217	0.9117633	0.90123361	0	0.9999604
67	CGO	106	106_CGO	0.8437768	0	0.9703719	0.9991441	0.9640467	0.9967361	0.9709869	0.9989485	0.9737425	0.979533	0.9581007	0.9991518	0.9777939	0.9906052	0.9944471	0.9756811	0.9540335	0.9928463	0.9950701	0.963582	0.9700979	0.99785558	0	0.9887319	0	0.9962431	0	0.9940101	0.9681369	0.9833789	0.9919901	0.9930247	0	0	0	0.07385559	0.9748437	0.8658096	0.9735065	0.97497631	0	0
68	Hwax	107	107_P_Hwax	0	0	0	0	0	0	0	0	0	0	0	0	0	0	0	0	0	0	0	0	0.49296	0	0	0	0	0	0	0.5462346	0	0	0.6774846	0.5200023	0	0	0	0	0.9903326	0	0	0.92901824	0	0
69	OLBO	108	108_OLBO	0	0	0	0.7410522	0	0.6886452	0	0	0	0	0	0.7431417	0	0	0	0	0.8876436	0	0.2771472	0	0	0.29002809	0	0	0.9989635	0	0.3839853	0	0.962539	0	0	0	0	0	0	0	0	0.9942581	0	0	0	0.9997737
70	FO	109	109_FO	0	0	0	0	0	0	0.9936946	0	0	0	0	0	0	0.4982412	0.9956631	0.9928842	0	0	0	0	0	0	0	0	0.9882885	0	0	0	0	0	0	0	0	0.9611313	0	0	0	0	0	0.98460064	0	0
71	petrolatum	111	111_petrolatum	0	0	0	0	0	0	0	0	0	0	0	0	0.9999995	0	0.9971756	0.8462048	0	0	0	0	0	0	0	0	0	0	0	0	0	0	0	0	0	0.9984832	0.9994304	0.98073853	0	0	0	0	0	0
72	OLBO	112	112_OLBO	0	0	0	0.4053841	0	0	0	0	1	0	0	0	0.9999234	0	0	0	0	0	0	0	0.9332741	0	0	0	0	0	0.80346881	0.9932726	0	0	0.9941423	0	0	0	0	0	0	0	0	0	0.69890332	0
73	OLBO	113	113_OLBO	0	0	0	0	0	0	0.997176	0	0.9854233	0	0	0	0	0	0	0	0	0.9987542	0.5709728	0.2348247	0	0	0	0.9947297	0	0	0	0	0	0	0	0	0	0.2295725	0	0	0.5033691	0	0.8042328	0	0	0
74	OLBO	114	114_OLBO	0	0	0	0.909741	0.8335075	0.7056625	0	0.4191802	0	0	0.5570904	0.8606683	0	0	0	0	0	0.6440148	0.6877947	0.9522024	0	0.85969002	0	0	0	0	0	0	0.6480395	0.2129314	0.810492	0	0	0	0	0	0.8964054	0	0	0	0	0
75	OLBO	115	115_OLBO	0	0	0.8895735	0	0	0	0.9997127	0	0	0	0	0	0	0	0	0	0.9773938	0	0	0	0	0	0	0.9999148	0.9497734	0	0	0	0	0	0	0	1	0	0	0.98815773	0.9536028	0.9989347	0.9629701	0	0.79224094	0
76	OLBO	117	117_OLBO	0.9999145	0	0.998502	0.977188	0.8024341	0.9922468	0.6325337	0.8760924	0.8797682	0.6520016	0.686225	0.5567194	0.8850967	0.6758757	0.8876807	0.5721293	0.945199	0.9611659	0.9627899	0.967138	0.9900647	0.96810951	0	0	0	0	0.86115184	0.9481367	0.8675193	0.9178787	0.9561845	0.938099	0	0	0.7458222	0	0.8408038	0.6206454	0.8556174	0.93057153	0	0
77	OLBO	118	118_OLBO	0	0.8578759	0.9998249	0.9886122	0	0.8779711	0	0.9802891	0	0	0.9894141	0	0	0	0.9980043	0.8921439	0	0.993974	0	0.9975355	0	0	0	0	0.9144139	0	0	0	0	0	0	0	0	0.6437396	0	0	0	0	0	0.98613033	0.74507292	0.9462433
78	OLBO	119	119_OLBO	0.7290103	0	0	0	0	0	0	0	0	0	0.982661	0	0	0	0	0.962758	0.5676505	0	0	0	0.8295264	0	0	0.9472444	0	0	0.92035628	0	0	0.3115019	0	0	0	0	0.3089443	0.95882952	0	0.6791409	0	0	0	0
79	gasoline	120	120_gasoline	0	0	0	0	0	0	0	0	0	0	0	0	0	0	0	0.9880582	0	0.4092217	0	0.4408537	0.6253893	0.03512457	0	0	0.21208	0	0	0	0	0	0	0	0.9162939	0.9999329	0	0	0	0	0	0	0	0.8194635
80	CGO	121	121_CGO	0	0	0	0.9238584	0	0.9696603	0.9995679	0.9178079	0	0	0	0	0.9999683	0	0.999914	0	0	0	0.9738965	0.9747971	0	0.97430881	0	0.9911328	0.9694279	0	0	0	0	0	0	0	0	0	0.9909527	0.2924949	0	0	0	0	0	0.9999925
81	kerosine	123	123_kerosine	0	0	0.8404155	0.960571	0.9163815	0.6793748	0.6847492	0.8720026	0.9416157	0.9796734	0	0.6670318	0.9443256	0.5364322	0	0	0.5394052	0.8084052	0.898539	0.6261748	0.6046011	0.91350137	0	0.9092378	0.9818061	0	0.3485358	0	0.7963	0.9997302	0	0	0	0	0	0	0.6178259	0	0.6677802	0.61570331	0.83277654	0
82	gasoline	124	124_gasoline	0	0.9713396	0	0.5367712	0.6265331	0.5640312	0.9771164	0	0.9236582	0	0	0	0.9273396	0	0	0.9466358	0.8706655	0.994804	0.5491627	0.9004102	0	0.80406221	0	0	0.9976581	0	0	0	0	0	0	0	0	0	0.7343771	0.99330011	0.8371643	0.9996551	0	0	0	0.9264171
83	slackwax	127	127_slackwax	0	0	0	0	0	0.1228219	0.9993081	0	0	0	0	0	0	0	0	0	0	0	0.8761363	0.9306008	0	0.88356921	0	0	0	0	0.97519731	0.9772827	0.9967156	0	0.965309	0.9777878	0	0	0	0	0	0	0	0.28508276	0	0
84	kerosine	128	128_kerosine	0	0.7176009	0.98408	0.9074378	0	0.7275102	0.5100916	0.6282085	0	0	0	0.9491014	0	0	0	0	0	0	0.80816	0.560927	0	0.85197682	0	0.9694157	0	0	0	0	0	0.9379155	0	0	0	0	0	0	0	0	0	0	0	0
85	HFO	129	129_HFO	0	0.882424	0.9754838	0.991506	0.99002	0.9528739	0.9828084	0.9922007	0.9856819	0.9823878	0.998921	0.9720148	0.9763373	0.9916408	0.9653767	0.9453175	0.9831158	0.6606379	0.9638687	0.982715	0.990299	0.9554724	0	0.6118888	0	0.9401422	0.68557756	0.9793961	0.9902673	0.9937616	0.9815157	0.949094	0	0	0.9823978	0	0.8128648	0.6585675	0.7909047	0.65350205	0	0
86	CGO	130	130_CGO	0	0	0.9889949	0.9924877	0.9688152	0.9568007	0.9792825	0.992314	0.9944404	0.9547443	0.9987694	0.9643228	0.99408	0.9718729	0.5895496	0.9352218	0.6637959	0.9163182	0.9814068	0.9874019	0.6237267	0.98642739	0	0.8617457	0	0.6528482	1	0.8694623	0.5668308	0.6039308	0.8570837	0.8688614	0	1	0.6645793	0.61632387	0.6185122	0.8512069	0.6477867	0.59968457	0	0.9995775
87	HFO	131	131_HFO	0	0	0	0.9964108	0.9966219	0	0	0	0.674073	0.9956615	0	0	0	0	0	0	0.9898734	0	0.9909807	0.9771021	0.9117301	0.98544381	0	0.9898972	0.98626	0	0	0	0.5819695	0.6214235	0	0	0	0.7139749	0	0	0	0	0	0	0	0.9838643
88	gasoline	132	132_gasoline	0	0.8241083	0	0.7769487	0	0.7843567	0	0	0.9609755	0	0	0.9994278	0.957592	0	0	0	0	0.787617	0	0	0	0	0	0.8007924	0	0	0.54754049	0.7647103	0.984335	0	0.703038	0.7291683	0	0	0.7437404	0	0	0	0	0.98813872	0	0.8397987
89	HFO	134	134_HFO	0	0.9531518	0.9709638	0.9983022	0.9755501	0.9988897	0.9725446	0.9991642	0.9898607	0.9793702	0.9968805	0.9975491	0.9897363	0.9887651	0.9869273	0.951246	0.9740761	0.9884962	0.9879178	0.9607769	0.9643363	0.99347939	0	0	0	0	0.89882266	0.995088	0.9786372	0.9626697	0.9929301	0.9967581	0	0.9999646	0	0	0.9779545	0.6520685	0.9763824	0.98145416	0	0.4406715
90	TDAE	135	135_TDAE	0	0	0.9999493	0.9947912	0.9911622	0.9992116	0.9382772	0.990567	0.9610532	0.9826245	0.5257023	0.9626502	0.9816861	0.9889484	0.5398728	0.939564	0.9433491	0.9597348	0.9727388	0.963375	0.9623797	0.96900757	0	0	0	0.8517945	0.68293143	0.9989698	0.9340192	0.9711936	0.9920864	0.9461311	0	0	0.9610099	0.48468989	0.9905559	0.520024	0.9915946	0.95767844	0.39772197	0
91	slackwax	136	136_slackwax	0	0	0	0	0	0	0	0	0.8680592	0	0	0	0.8806569	0	0	0.4165398	0	0	0	0	0	0	0	0	0.986681	0	0	0	0.8094892	0	0	0	0	0	0	0	0	0	0	0	0.74593435	0.9999795
92	OLBO	137	137_OLBO	0	0	0	0	0	0	0	1	0.9997132	0	0	0.9953246	0.9996947	0	0	0	0	0	0	0	0	0	0	0.932653	0	0	0.73428815	0	0	0	0	0	0	0	0	0	0	0	0	0	0	0
93	OLBO	138	138_OLBO	0	0	0	0.4702877	0	0.6084639	0	0	0	0.9613631	0	0	0	0	0	0	0.9640951	0	0.9575225	0.9555893	0.9497671	0.95596255	0	0	0	0	0	0	0	0.9240418	0	0	0	0.8273563	0	0	0	0	0	0	0	0
94	OLBO	139	139_OLBO	0	0	0	0	0.9336656	0.948549	0	0	0	0.9021955	0	0	0	0	0	0.9295779	0.7629329	0.5693532	0.7662376	0.9941604	0.9994064	0.92600629	0	0	0.9898485	0	0	0.4201523	0	0	0.5402441	0.3954114	0	0.999668	0	0	0	0.9925108	0	0	0	0.9999562
95	OLBO	140	140_OLBO	0	0	0	0.9656215	0	0.4869971	0.5176024	0	0	0	0	0	0	0	0	0.6830259	0	0	0.9579541	0.9799236	0.9103865	0.96127312	0	0	0	0	0	0	0	0.67248	0.9177654	0	0	0.9998032	0	0	0	0	0	0	0.80984308	0
96	gasoline	141	141_gasoline	0	0	0.5640606	0.939106	0	0.6495317	0.6120264	0.7528845	0	0	0	0.8174694	0	0	0	0	0	0.7206663	0	0	0	0	0	0	0	0	0.97972194	0.4633103	0	0.4434511	0.4640567	0.4566404	0	0	0	0	0	0	0	0	0	0
97	HRBO	145	145_HRBO	0	0	0.7362546	0	0	0	0	0	0	0	0	0	0	0	0	0	0	0.6925578	0	0	0	0	0	0	0	0	0	0	0	0	0	0	0	0.9996749	0	0	0	0	0	0	0	0.9691553
98	gasoline	146	146_gasoline	0.999256	0	0	0.9456077	0	0.8699581	0	0.8890631	0	0	0	0.6111217	0	0	0	0	0	0	0.9787665	0.9905758	0	0.98862676	0	0	0	0	0	0.8703023	0.8586219	0.9150506	0.8627944	0.8787173	0	0.9823634	0	0	0.8265523	0.9911472	0.8525875	0	0	0
99	OLBO	147	147_OLBO	1	0	0.9841742	0	0	0.7585253	0	0	0.2839611	0	0	0	0.3297226	0	0	0.9372672	0.9638023	0.8609597	0	0	0	0	0	0	0.8299105	0	0	0	0.9951089	0	0	0	0	0.7747505	0.2925526	0	0	0	0	0.30855403	0	0
100	OLBO	148	148_OLBO	0	0	0	0	0	0.8908624	0	0	0	0	0	0	0	0	0	0.6551232	0	0	0.9273365	0.9403133	0.9590205	0.94376159	0	0	0.9999637	0	0.93403893	0	0	0	0.5840563	0	0	0	0.8746896	0	0	0	0	0	0	0
101	OLBO	149	149_OLBO	0	0	0.9817787	0	0	0	0	0	0	1	0	0.9986341	0	0	0.8691804	0	0	0.9862745	0	0	0	0	0	0.8164604	0	0	0.97704297	0.9849659	0	0.9797743	0.9798114	0.9861895	0	0	0	0.65629627	0.8269024	0	0.6546794	0.99565882	0	0
102	OLBO	150	150_OLBO	0	0	0	0	0	0.5761314	0	0	0	0	0	0	0	0	0	0	0	0	0	0	0	0	0	0	0	0	0	0	0	0	0	0	0	0.9923799	0	0	0	0	0	0	0	0.9999347
103	OLBO	151	151_OLBO	0	0	0	1	0	0.7045622	0.999713	0	0	0	0	0	0.9989525	0	0	0	0	0	0	0	0	0	0	0	0.7302343	0	0	0	0	0	0	0	0	0.4173575	0	0.97902139	0.3954454	0.5530859	0.8847712	0.08578937	0	0
104	slackwax	152	152_slackwax	0.9987388	0.9979603	0.9977728	0	0.670932	0.9948467	0	0	0	0	0	1	0	0	0.9986833	0	0	0	1	0	0	1	0	0.9805953	0.9989303	0	0	0	0	0	0	0	0	0	0.3684851	0	0	0.9516562	0	0	0	1
105	OLBO	153	153_OLBO	0	0	0	0	0	0	0	0	0	0	0	0	0	0	0	0	0	0	0	0	0.9608048	0	0	0	0	0	0.8774363	0.7071172	1	0.8246719	0.7402482	0.7227585	0	0	0	0	0	0	0	0	0	0
106	OLBO	154	154_OLBO	0	0.9997008	0	0	0	0.9680336	0.9997855	0	0	0	0	0	0	0	0	0	0	0.8468374	0	0.5483345	0	0.35079985	0	0	0	0	0	0	0	0	0	0	0	0	0	0	0	0	0	0	0	0
107	HFO	155	155_HFO	0	0	0	0.9904498	0.9744502	0.9607989	0.983714	0.992549	0.5729799	0.9786672	0.9932895	0.9766903	0.626556	0.9902428	0.8076435	0.9077072	0.9649986	0.9419611	0.9278357	0.9329782	0.9362105	0.93251397	0	0	0	0.9980947	0.89822663	0	0.4556996	0.9996675	0	0	0	0	0	0.99228979	0	0	0	0	0	0
108	FO	160	160_FO	0	0	0	0	0	0	0.9999672	0	0.8859971	0	0	0	0	0	0.9044392	0.5403484	0	0.9418755	0	0.9945303	0	0.97907529	0	0	0.9569439	0	0	0	0.0130181	0	0	0	0	0	0	0	0.8417753	0.999752	0.7450676	1	0	0.5937694
109	HFO	164	164_HFO	0	0	0.9206896	0.9936361	0.9976071	0.9988191	0.6023553	0.9891074	0.8439362	0.9855992	0.8631037	0.9742267	0.8376339	0.5781037	0.764757	0.9442137	0.9486981	0.899498	0.9889773	0.9696261	0.9459845	0.98336151	0.9942471	1	1	0	0.63693772	0.6089539	0.9183278	0.9852005	0.8707027	0.4435563	0	0.9996713	0.9999948	0	0.9145347	0	0.9205864	0.93145032	0	0.9999909
110	HFO	166	166_HFO	0	0	0.8661998	0.9724182	0.6162236	0.947975	0.8815873	0.9483582	0.7458731	0.774044	0.7102256	0.5676477	0.7197234	0.7315143	0	0.9363143	0.9806021	0.8629288	0.9827885	0.9763099	0.9519249	0.97672116	0	0.7354762	0.9546537	0	0	0.6109385	0.687848	0.9646307	0.8496245	0.5825664	0	0.5623536	0.8474587	0	0.6703951	0.9576401	0.6484491	0.51931058	0.98713179	0
111	SRGO	168	168_SRGO	0	0.95214	0.6572704	0.9910319	0.6544681	0.9764388	0.679797	0.9885508	0.8705197	0.9386346	0.6107473	0.9806294	0.8758609	0.6561907	0.6663612	0.7648612	0.8377639	0.8604355	0.9363102	0.9962549	0.7005511	0.959816	0	0.9554207	0	0.8850491	0.88438817	0.9777437	0.9249455	0.5940509	0.9781672	0.97236	0	0	0.5796146	0.76270716	0.9303219	0.9671489	0.9303452	0.95275466	0	0
112	SRGO	169	169_SRGO	0	0.9819549	0.8582175	0.9910426	0.5798746	0.9758125	0.7119878	0.9889431	0.897058	0.8617326	0.5747182	0.9572444	0.8937033	0.8750997	0.9998509	0.7308174	0.7063296	0.934885	0.9389835	0.9936099	0.9810862	0.95570683	0	0	0.9928907	0.6786556	0	0.9818003	0.5405245	0.4998589	0.9645169	0.9836908	0	0	0	0.69805621	0.8722832	0	0.8733107	0.88754657	0	0
113	SRGO	170	170_SRGO	0	0	0.8873542	0.9848286	0.5888419	0.9886371	0.890731	0.5928537	0.8829215	0.9900719	0.7954957	0.8351068	0.8865208	0.6075803	0	0.8303285	0.8712427	0.65152	0.952052	0.9934441	0.9583842	0.94147026	0	0.5622147	0	0	0.62297519	0.563939	0.8414428	0	0.6704481	0.6234413	0	0	0	0.98760657	0.8809848	0.9737768	0.8896742	0.56563947	0	0
114	SRGO	171	171_SRGO	0	0.9891872	0.640343	0.9931017	0.6046999	0.9553886	0.6493794	0.9907006	0.8701774	0.9745115	0.5309271	0.9551221	0.8677592	0.9896715	0.9081028	0.931139	0.887455	0.9596541	0.9797029	0.9617726	0.9548158	0.97389011	0	0.9856761	0	0.8265873	0.63839253	0.925492	0.8445629	0.7036882	0.9249625	0.9261688	0	0	0.6685538	0.58387439	0.9690827	1	0.9714347	0.95596604	0.84978773	0
115	SRGO	172	172_SRGO	0	0.9843802	0.6437257	0.9920336	0.5839666	0.9717507	0.6697127	0.980282	0.8179211	0.9536856	0.5462861	0.9880975	0.8388752	0.9681474	0.6057707	0.9470825	0.8820796	0.9090459	0.9473034	0.9984326	0.5693451	0.97655513	0	0.9316374	0.9693234	0.8803478	0.5568177	0.9438509	0.8406219	0.6899104	0.9412809	1	0	0	0.6691519	0.53733974	0.9730302	0.9951518	0.974284	0.92031564	0.60049788	0
116	OGO	173	173_OGO	0	0	0.7621433	0.9905791	0.6337005	0.9714208	0.8030722	0.9922298	0.9391677	0.9512669	0.5757063	0.968132	0.9309933	0.9577748	0.9404716	0	0	0.9382743	0.806976	0.7528965	0.9861995	0.86337318	0	0	0	0	0	0	0.530527	0.3294002	0	0	0	0.9999344	0	0	0.9308116	0.9879826	0.9293984	0.9393379	0	0
117	OGO	174	174_OGO	0.9997475	0.9944046	0	0.9881521	0.9967456	0.6098217	0.994562	0.6681406	0.9903072	0.8938376	0	0.5802611	0.992292	0.900879	0	0	0.8585271	0.6576067	0.9179813	0.938478	0.6143901	0.92523262	0	0.9938031	0.8051473	0	0	0.4719549	0.4416785	0	0.4519	0.4932126	0	0	0.9749148	0	0	0	0	0	0	0
118	VHGO	175	175_VHGO	0	0	0.6813004	0.9921317	0.6055354	0.9735854	0.631969	0.9886204	0.8482293	0.6780022	0.6774009	0.9891554	0.842811	0.6760226	0.5747272	0.9430251	0.611112	0.9225285	0.9591495	0.9969188	0.6114267	0.97516943	0	0.8662476	0.5357649	0.8588395	0.59672682	0.944693	0.9401819	0.7837402	0.9445951	0.9539965	0	0	0.924514	0.52814905	0.8380569	0.9645247	0.8627337	0.5873492	0	0
119	VHGO	176	176_VHGO	0	0.94626	0.9011491	0.9934492	0.6121018	0.977211	0.6575407	0.9916925	0.9482803	0.9144073	0.55755	0.9625185	0.9423976	0.9213713	0.6567823	0.943696	0.9465443	0.9477397	0.9681208	0.9634018	0.9621009	0.97305892	0.7395745	0.8852691	0	0.8014869	0.61256693	0.8947107	0.9063594	0.9205322	0.9163384	0.8900068	0	0	0.5642251	0.65748819	0.9925757	0	0.9915923	0.99862181	0	0
120	VHGO	177	177_VHGO	0	0	0.60887	0.9870327	0.7639023	0.9977604	0.6483117	0.8493906	0.8155703	0.6816239	0.615454	0.9935225	0.8203769	0.5750527	0	0.8856684	0.8701957	0.8586126	0.8917954	0.9328589	0.9844729	0.90778844	0	0.9968538	0.9929778	0	0	0.8312794	0.8679711	0.8864998	0.8601303	0.8298584	0	0.9997979	0.8463039	0	0.9011256	0.5826779	0.9150095	0.60180562	0.39595045	0.9998952
121	VHGO	178	178_VHGO	0	0	0.6954848	0.9912229	0.6394624	0.9776087	0.6600622	0.5905482	0.894038	0.690748	0.4152837	0.9234279	0.8949222	0.7750105	0.9982903	0	0.8700422	0.666103	0.92265	0.9363947	0.6093699	0.92753423	0	0	0	0.8426041	0.65592007	0.907951	0.8916867	0	0.9065465	0.9038367	0.8172104	0	0.3617009	0	0.9634443	0.9683887	0.9654904	0.95242146	0	0.9943378
122	VHGO	179	179_VHGO	0	0	0.913482	0.988632	0.6268871	0.9847494	0.6863896	0.869066	0.9036622	0.695657	0.5319929	0.6827388	0.8968304	0.7241742	0.9997419	0.8485402	0	0	0.9277593	0.933041	0.9296217	0.93198631	0	0	0	0	0	0.3564523	0	0	0.9526837	0	0	0.9990301	0	0.93578138	0	0.7763556	0	0	0	0.619095
123	VHGO	180	180_VHGO	0	0	0.9061067	0.9912301	0.999607	0.9642959	0.6580334	0.9896048	0.9208884	0.9951154	0.9332773	0.9704264	0.9197922	0.960703	0	0.9769961	0.6980683	0.5907415	0.9164352	0.9424104	0.6137397	0.93257174	0	0.5980562	0	0	0	0.5389619	0.831546	0.7542073	0.4940006	0.4806841	0	0.8253103	0.9999954	1	0.9421573	0.9394089	0.9264575	0	0.9152337	0
124	VHGO	181	181_VHGO	0	0	0	0.9458794	0.4585722	0.7001084	0	0.6761355	0	0.6767218	0	0.5522421	0	0.6978155	0	0	0	0.9126375	0	0.8309369	0	0	0	0.9035088	0.9986513	0	0	0.8771381	0.6778665	0	0.8865009	0.7944221	0	0	0	0.99613823	0	0	0	0	0	0
125	VHGO	182	182_VHGO	0	0.9826018	0.6157378	0.994368	0.6238522	0.9910829	0.7503428	0.8532783	0.7514952	0.9979456	0.6318053	0.9839521	0.7452919	0.5606907	0.5869132	0.9659233	0.9081826	0.7675158	0.9346792	0.9815205	0.5941596	0.94783929	0	0.9524211	0.996337	0.6771309	0.93376398	0.9530898	0.7525733	0.6115724	0.9567236	0.9650475	0	0.9998941	0.8260701	0.99690686	0.6726607	0.4765369	0.6987772	0.58380609	0	0.9999888
126	VHGOa	183	183_VHGOa	0	0	0.8214207	0.991794	0.9476264	0.9759609	0.7036516	0.9900728	0.9310259	0.9873161	0.5980295	0.9630884	0.9321173	0.9978849	0.5938753	0.852542	0.706441	0.9627722	0.9617506	0.9779639	0.9709208	0.96232948	0	0.9123382	0	0.8483056	0.96221555	0.9302245	0.8475331	0.7301992	0.9280313	0.921332	0	0.9870439	0	0	0.8774279	0.5731637	0.894348	0.87017931	0	0
127	VHGO	184	184_VHGO	0	0	0.6251154	0.9910933	0.9871101	0.9672272	0.7409069	0.9926563	0.8396645	0.7900683	0.5365584	0.9799725	0.8354651	0.7829084	0.92475	0.860411	0.9847654	0.9678341	0.9756709	0.9663314	0.9979933	0.96940776	0	0.8496233	0.994498	0.7197661	0.66786407	0.8113943	0.7393358	0.9540508	0.8638542	0.8050989	0	0.9018273	0	0.99673366	0.697635	0.5934929	0.6951487	0.90356894	0	0
128	RAE	185	185_RAE	0	0	0.9956936	0.7570967	0.9838565	0.9989253	0.9964386	0.9886678	0	0	0	0.5858785	0	0	0	0.8432085	0.9739913	0.5289718	0.9666516	0.9539767	0.9387124	0.9614002	0.8907126	0.9334711	0.9997804	0	0	0.9941108	0	0	0.99257	0.9952909	0	0	0.3351875	0	0	0.9965262	0	0	0	0
129	RAE	186	186_RAE	0	0.9968997	0	0.8801734	0.8502513	0.8497022	0.9967723	0.6617195	0	0	0	0.6984815	0	0	0	0	0.9806892	1	0.9888563	0.9909904	0.9544343	0.98722557	0.7346239	0.9796948	0.9964951	0	0	0.9993703	0.7435379	0.8299359	0.9974273	0.9999711	0	0	0	0.9990465	0.842591	0.9990405	0.8650575	0.65803379	0	0
130	OGO	187	187_1__OGO	0	0	0.8652022	0.9923233	0.8373655	0.9985182	0.9222977	0.5998256	0.9568405	0.9182917	0.8598754	0.9929549	0.9606479	0.9185513	0	0.9009333	0.8757334	0.8709175	0.9247612	0.9529538	0.598365	0.93741951	0	0	0.9340725	0.8900209	0.62911074	0.6070757	0.9135305	0	0.7309965	0.5806449	0	0	0	0.92779497	0.8699421	0.9578178	0.8849853	0.597249	0	0
131	OGO	187	187_2__OGO	0	0	0	0.9919297	0	0	0	0.9862081	0	0.8768773	0	0	0	0.8858198	0	0	0	0	0.655077	0.5905224	0	0.59938622	0	0	0	0	0.99710308	0	0	0	0	0	0	0	0	0.96652769	0.6363708	0	0.6160493	0.95703207	0	0.6875348
132	SRGO	188	188_SRGO	0	0	0.6622142	0.9934179	0.5965455	0.9981522	0.7205434	0.6340926	0.9059783	0.6465182	0.5396854	0.9871756	0.9132505	0.6189886	0	0	0.7278373	0.9399929	0.9546785	0.9493861	0.9650893	0.94507184	0	0.9261183	0.9487882	0.6398505	0.66932265	0.9223181	0.5702182	0.8783187	0.9270876	0.9184311	0	0.8279944	0	0	0	0	0	0	0	0.999962
133	BITUMEN	189	189_BITUMEN	0	0	0	0.9998132	0.9203929	0	0.6174681	0	0	0	0	0	0	0	0	0.8757492	0.9585384	0	0.9511747	0.9453645	0.9187738	0.94938576	0	0.9600864	0.9947098	0	0.96812429	0	0	0.9660408	0.8971472	0	0	0	0.6132999	0	0.9875343	0.935457	0.9845124	0	0	0
134	BITUMENS	190	190_BITUMENS	0	0	0.9482218	0.9711126	0	0	0.8327203	0	0	0	0	0	0	0	0	0.2426335	0.981751	0.9897309	0.9834997	0.9736581	0.9535995	0.96620946	0	0	0.9804457	0	0	0	0	0.5322126	0.7156825	0	0	0	0	0	0.6215407	0.915269	0.6975974	0	0	0
135	BITUMEN	191	191_BITUMEN	0	0	0.8189959	0.816295	0.999831	0.9734217	0	0.9630105	0	0	1	0	0	0	0	0.8251047	0.9982746	0.9614008	0.9972625	0.9908371	0.9392314	0.99587786	0	0.9635233	0.995736	0	0	0	0.7424348	0.9999078	0	0	0	0	1	0	0.9993078	0.9989079	0.9967813	0	0	0.9998447
136	BITUMENS	192	192_BITUMENS	0	0.9686451	0	0.8584289	0.8900691	0.6572915	0.591499	0.6033674	0.8911356	0	0	0.695667	0.8994109	0	0.9565947	0.7709265	0.9966272	0	0.966585	0.9934372	0.9511275	0.9665308	0.276918	0.9770007	0	0	0.54790298	0	0.4573628	0.9886683	0.9975236	0	0	0	0.995735	0.94370717	0.7629536	0.8905947	0.7043733	0.88781707	0	0
137	OXASPH	193	193_OXASPH	0	0	0	0.8830584	0.840885	0.6154398	0.9961768	0.9297154	0.9500005	0	0	0.7248296	0.930618	0	0	0.9798727	0.9572125	0.9770706	0.9734303	0.9564756	0.9458019	0.9615316	0	0.7308574	0.985024	0	0	0.979323	0.7147299	0.5139934	0.9767787	0.9804994	0.872864	0.9963347	0.5621445	0	1	0.9877541	1	0	0	0.9992869
138	UDAE	195	195_UDAE	0	0.989516	0.9923792	0.9998484	0.9990448	0.9983791	0.9977006	0.9976573	0.9879029	0.9782534	0.9666613	0.9991192	0.9878864	0.9886113	0.997243	0.9095662	0.9964219	0.9940959	0.9476527	0.9971129	0.9974623	0.94563858	0.8848587	0.9372002	0.9888155	0.5812249	0.9584163	0.9850241	0.9248549	0.9948609	0.9794866	0.9683025	0	0	0.6013282	0.98034506	0.9897248	0.6321772	0.9903727	0.99140296	0	0
139	petrolatum	196	196_petrolatum	0.3475258	0	0	0	0	0	0	0	0.9334481	0	0	0	0.9024067	0	0	0	0	0.9839136	0.9178046	0	0	0.95503705	0	0	0	0	0	0	0	0	0	0	0	0	0	0	0	0.9920347	0	0	0	0
140	HFO	197	197_HFO	0	0	0.6089705	0.9908058	0.5756183	0.9896395	0.6163456	0.9894838	0.9236914	0.69472	0.5968411	0.9597964	0.9222581	0.6754233	0.9205512	0.4946812	0.9774509	0.8989321	0.9846536	0.9706831	0.9479577	0.97831466	0	0.917256	0.9315656	0	0.62384319	0	0.7084973	0.9619572	0	0.8997723	0	0.4023738	0.8883391	0	0.9658215	0.9520027	0.9779208	0.95587957	0	0
141	Paraffinwax	202	202_Paraffinwax	0	0	0	0	0	0	0	0	0	0	0	0	0	0	0	0.8400946	0	0.7212177	0.7213989	0	0	0.67861976	0	0	0	0	0	0.9275881	0	0.2937349	0.9376872	0.8483815	0	0	0	0	0	0	0	0	1	0
